# Supplementary material for: The mediating role of depression between adverse childhood experiences and violent discipline among Chinese parents of preschool children
Source: PeerJ. 2026 Apr 28;14:e21130. doi: 10.7717/peerj.21130 (PMC13134545; doi:10.7717/peerj.21130)
Supplement: Supplemental Information 1 [file peerj-14-21130-s001.do]

* Import SPSS data and save as STATA format
cd "C:\Users\Yang Fei\Desktop"
import spss 1685.sav, clear
save 1685.dta, replace

use 1685.dta, clear // Load data

* Remove samples with non-parent relationships
drop if A04_relationship_with_child==3
save "1685.dta", replace

* Variable processing
* Caregiver age variable processing - remove dirty data and group ages
replace caregiver_age=. if caregiver_age<10
sum caregiver_age, detail
drop if caregiver_age==.  
save "1685.dta", replace

drop if child_age<3
drop if child_age>6
save "1685.dta", replace


* Parent information processing
gen agegp=0
replace agegp=1 if caregiver_age<30
replace agegp=2 if caregiver_age>=30 & caregiver_age<35
replace agegp=3 if caregiver_age>=35 & caregiver_age<40
replace agegp=4 if caregiver_age>=40
label define agegp 1"<30" 2">=30 & <35" 3">=35 & <40" 4">=40", replace
label values agegp agegp

gen edu2=0
replace edu2=1 if A05_education_level<=3
replace edu2=2 if A05_education_level==4
replace edu2=3 if A05_education_level==5
label define edu2 1"High school or below" 2"College" 3"Master's or above"
label values edu2 edu2

gen gender=A02_gender
label define gender 1"Male" 2"Female", replace
label values gender gender

gen residence=A19_current_residence_area
label define residence 1"Urban area" 2"Rural area", replace
label values residence residence

gen marriage=A06
replace marriage=1 if A06==1
replace marriage=2 if A06==2 | A06==3 | A06==4
label define marriage 1"Married" 2"Unmarried/Separated or Divorced/Declined to answer", replace
label values marriage marriage

gen ethnicity=A03
replace ethnicity=1 if A03==1
replace ethnicity=2 if A03==2
label define ethnicity 1"Han" 2"Other", replace
label values ethnicity ethnicity

destring _v12, replace
destring _v11, replace
destring _v17, replace
destring _v11, replace

* Child information processing
gen early = A09_was_child_full_term
replace early = 1 if A09_was_child_full_term == 1
replace early = 2 if A09_was_child_full_term == 2 | A09_was_child_full_term == 3
label define early 1"Yes" 2"No/Don't know"
label values early early

gen childage = 0
replace childage = 1 if child_age == 3
replace childage = 2 if child_age == 4
replace childage = 3 if child_age == 5 | child_age == 6
label define childage1 1"3 years" 2"4 years" 3"5-6 years"
label values childage childage1

gen childgender = A08_child_gender
label define gender 1"Male" 2"Female", replace
label values childgender gender

gen childnum = 0
replace childnum = 1 if A13_is_child_only_child == 1
replace childnum = 2 if A13_is_child_only_child != 1
label define childnum1 1"Yes" 2"No"
label values childnum childnum1

gen SDS_binary = SDS_standard_score
replace SDS_binary = 1 if SDS_standard_score < 53
replace SDS_binary = 2 if SDS_standard_score >= 53

* Labeling
label define MICS_harsh_discipline 1"Yes" 0"No", replace
label values MICS_harsh_discipline MICS_harsh_discipline

label define MICS_psychological_aggression 1"Yes" 0"No", replace
label values MICS_psychological_aggression MICS_psychological_aggression

label define MICS_corporal_punishment 1"Yes" 0"No", replace
label values MICS_corporal_punishment MICS_corporal_punishment

label define MICS_severe_corporal_punishment 1"Yes" 0"No", replace
label values MICS_severe_corporal_punishment MICS_severe_corporal_punishment

label define ACEgroup2 0"No ACE" 1"1 ACE" 2"2-3 ACEs" 3"≥4 ACEs", replace
label values ACEgroup2 ACEgroup2

* Descriptive statistics for demographic characteristics
tab gender, m
tab agegp, m  
tab ethnicity, m
tab marriage, m
tab edu, m
tab residence, m
tab childgender, m
tab childage, m
tab childnum, m

* MICS discipline methods frequency
tab MICS_harsh_discipline
tab MICS_psychological_aggression
tab MICS_corporal_punishment
tab MICS_severe_corporal_punishment

* ACE group distribution
tab ACE_group_deleted23

* Cross-tabulation of discipline methods with ACE groups
tab MICS_harsh_discipline ACE_group_deleted23, col chi2
tab MICS_psychological_aggression ACE_group_deleted23, col chi2
tab MICS_corporal_punishment ACE_group_deleted23, col chi2
tab MICS_severe_corporal_punishment ACE_group_deleted23, col chi2

* Depression severity index statistics
tabstat depression_severity_index100, statistics(p25 p50 p75)
tabstat depression_severity_index100, by(MICS_harsh_discipline) statistics(p25 p50 p75)
tabstat depression_severity_index100, by(MICS_psychological_aggression) statistics(p25 p50 p75)
tabstat depression_severity_index100, by(MICS_corporal_punishment) statistics(p25 p50 p75)
tabstat depression_severity_index100, by(MICS_severe_corporal_punishment) statistics(p25 p50 p75)

* Non-parametric tests for depression severity
ranksum depression_severity_index100, by(MICS_harsh_discipline)
ranksum depression_severity_index100, by(MICS_psychological_aggression)
ranksum depression_severity_index100, by(MICS_corporal_punishment)
ranksum depression_severity_index100, by(MICS_severe_corporal_punishment)

* Association between harsh discipline and demographics
tab MICS_harsh_discipline gender, col chi2
tab MICS_harsh_discipline agegp, col chi2
tab MICS_harsh_discipline ethnicity, col chi2
tab MICS_harsh_discipline marriage, col chi2
tab MICS_harsh_discipline edu, col chi2
tab MICS_harsh_discipline residence, col chi2
tab MICS_harsh_discipline childage, col chi2
tab MICS_harsh_discipline childgender, col chi2
tab MICS_harsh_discipline childnum, col chi2

* Association between harsh discipline and ACE/SDS
tab MICS_harsh_discipline ACEgroup2, col chi2
tab MICS_harsh_discipline SDSgroup, exact

* Association between psychological aggression and demographics  
tab MICS_psychological_aggression gender, col chi2  
tab MICS_psychological_aggression agegp, col chi2  
tab MICS_psychological_aggression ethnicity, col chi2  
tab MICS_psychological_aggression marriage, col chi2  
tab MICS_psychological_aggression edu, col chi2  
tab MICS_psychological_aggression residence, col chi2  
tab MICS_psychological_aggression childgender, col chi2  
tab MICS_psychological_aggression childage, col chi2  
tab MICS_psychological_aggression childnum, col chi2  

* Association between psychological aggression and ACE/SDS  
tab MICS_psychological_aggression ACEgroup2, col chi2  
tab MICS_psychological_aggression SDSgroup, exact  

* Association between corporal punishment and demographics  
tab MICS_corporal_punishment gender, col chi2  
tab MICS_corporal_punishment agegp, col chi2  
tab MICS_corporal_punishment ethnicity, col chi2  
tab MICS_corporal_punishment marriage, col chi2  
tab MICS_corporal_punishment edu, col chi2  
tab MICS_corporal_punishment residence, col chi2  
tab MICS_corporal_punishment childgender, col chi2  
tab MICS_corporal_punishment childage, col chi2  
tab MICS_corporal_punishment childnum, col chi2  

* Association between corporal punishment and ACE/SDS  
tab MICS_corporal_punishment ACEgroup2, col chi2  
tab MICS_corporal_punishment SDSgroup, exact  

* Association between severe corporal punishment and demographics  
tab MICS_severe_corporal_punishment gender, col chi2  
tab MICS_severe_corporal_punishment agegp, col chi2  
tab MICS_severe_corporal_punishment ethnicity, col chi2  
tab MICS_severe_corporal_punishment marriage, col chi2  
tab MICS_severe_corporal_punishment edu, col chi2  
tab MICS_severe_corporal_punishment residence, col chi2  
tab MICS_severe_corporal_punishment childgender, col chi2  
tab MICS_severe_corporal_punishment childage, col chi2  
tab MICS_severe_corporal_punishment childnum, col chi2  

* Association between severe corporal punishment and ACE/SDS  
tab MICS_severe_corporal_punishment ACEgroup2, col chi2  
tab MICS_severe_corporal_punishment SDSgroup, exact  

* Cross-tabulation between different discipline methods  
tab MICS_harsh_discipline MICS_psychological_aggression, exact  
tab MICS_harsh_discipline MICS_corporal_punishment, col chi2  
tab MICS_harsh_discipline MICS_severe_corporal_punishment, col chi2  
tab MICS_psychological_aggression MICS_corporal_punishment, col chi2  
tab MICS_psychological_aggression MICS_severe_corporal_punishment, col chi2  
tab MICS_corporal_punishment MICS_severe_corporal_punishment, col chi2  

* Generate depression severity index  
gen depression_severity_index = SDS_raw_total/80  

* Create depression severity index groups  
gen depression_severity_index_group = depression_severity_index  
replace depression_severity_index_group = 1 if depression_severity_index < 0.5  
replace depression_severity_index_group = 2 if depression_severity_index >= 0.5 & depression_severity_index < 0.6  
replace depression_severity_index_group = 3 if depression_severity_index >= 0.6 & depression_severity_index < 0.7  
replace depression_severity_index_group = 4 if depression_severity_index >= 0.7  

* Process ACE groups (deleted 23)  
gen ACE_group_deleted23 = ACE_total_score_deleted23  
replace ACE_group_deleted23 = 1 if ACE_total_score_deleted23 == 0  
replace ACE_group_deleted23 = 2 if ACE_total_score_deleted23 == 1 | ACE_total_score_deleted23 == 2  
replace ACE_group_deleted23 = 3 if ACE_total_score_deleted23 >= 3  

* Create 100-point depression severity index  
gen depression_severity_index100 = depression_severity_index * 100  

* Reorder variables  
order gender agegp ethnicity marriage edu residence childage childgender early childnum ACEgroup2 SDS_standard_score MICS_harsh_discipline MICS_psychological_aggression MICS_corporal_punishment MICS_severe_corporal_punishment  

* Logistic regression models  
logistic MICS_harsh_discipline i.ACE_group_deleted23 depression_severity_index100 i.gender ib4.agegp i.ethnicity i.marriage ib4.edu i.residence i.childgender i.childage i.childnum  

* Export regression results to Word document
esttab using "results.rtf", replace eform ci(2) b(%10.2f)

* Psychological aggression group regression model
logistic MICS_psychological_aggression i.ACE_group_deleted23 depression_severity_index100 ///
i.gender ib4.agegp i.ethnicity i.marriage ib4.edu i.residence i.childgender i.childage i.childnum 
esttab using "results.rtf", append eform ci(2) b(%10.2f)

* Corporal punishment group regression model  
logistic MICS_corporal_punishment i.ACE_group_deleted23 depression_severity_index100 ///
i.gender ib4.agegp i.ethnicity i.marriage ib4.edu i.residence i.childgender i.childage i.childnum
esttab using "results.rtf", append eform ci(2) b(%10.2f)

* Severe corporal punishment group regression model
logistic MICS_severe_corporal_punishment i.ACE_group_deleted23 depression_severity_index100 ///
i.gender ib4.agegp i.ethnicity i.marriage ib4.edu i.residence i.childgender i.childage i.childnum
esttab using "results.rtf", append eform ci(2) b(%10.2f)

* Simplified models with only depression severity
logistic MICS_harsh_discipline depression_severity_index100 ///
i.gender ib4.agegp i.ethnicity i.marriage ib4.edu i.residence i.childgender i.childage i.childnum
esttab using "results.rtf", append eform ci(2) b(%10.2f)

logistic MICS_psychological_aggression depression_severity_index100 ///
i.gender ib4.agegp i.ethnicity i.marriage ib4.edu i.residence i.childgender i.childage i.childnum 
esttab using "results.rtf", append eform ci(2) b(%10.2f)

logistic MICS_corporal_punishment depression_severity_index100 ///
i.gender ib4.agegp i.ethnicity i.marriage ib4.edu i.residence i.childgender i.childage i.childnum 
esttab using "results.rtf", append eform ci(2) b(%10.2f)

logistic MICS_severe_corporal_punishment depression_severity_index100 ///
i.gender ib4.agegp i.ethnicity i.marriage ib4.edu i.residence i.childgender i.childage i.childnum 
esttab using "results.rtf", append eform ci(2) b(%10.2f)

* Linear regression models
regress depression_severity_index100 ACE_group_deleted23 ///
i.gender ib4.agegp i.ethnicity i.marriage ib4.edu i.residence i.childgender i.childage i.childnum 
esttab using "results.rtf", cells(b(fmt(2)) ci(fmt(2))) star(* 0.05 ** 0.01 *** 0.001) append

* Grouped linear regression
regress depression_severity_index100 i.ACE_group_deleted23 ///
i.gender ib4.agegp i.ethnicity i.marriage ib4.edu i.residence i.childgender i.childage i.childnum 

* GSEM model estimation
gsem (depression_severity_index100 <- ACE_group_deleted23 gender agegp ethnicity ///
marriage edu residence childgender childage childnum) ///
(MICS_harsh_discipline <- ACE_group_deleted23 depression_severity_index100 ///
gender agegp ethnicity marriage edu residence childgender childage childnum), nocapslatent

* Calculate effect sizes
gsem, coeflegend
nlcom _b[MICS_harsh_discipline:depression_severity_index100]* ///
_b[depression_severity_index100:ACE_group_deleted23]  // Indirect effect
nlcom _b[MICS_harsh_discipline:ACE_group_deleted23]+ ///
_b[MICS_harsh_discipline:depression_severity_index100]* ///
_b[depression_severity_index100:ACE_group_deleted23]  // Total effect
nlcom _b[MICS_harsh_discipline:ACE_group_deleted23], post

* Repeat GSEM analysis for other discipline methods
foreach var in psychological_aggression corporal_punishment severe_corporal_punishment {
    gsem (depression_severity_index100 <- ACE_group_deleted23 gender agegp ethnicity ///
    marriage edu residence childgender childage childnum) ///
    (MICS_`var' <- ACE_group_deleted23 depression_severity_index100 ///
    gender agegp ethnicity marriage edu residence childgender childage childnum), nocapslatent
    
    gsem, coeflegend
    nlcom _b[MICS_`var':depression_severity_index100]* ///
    _b[depression_severity_index100:ACE_group_deleted23]
    nlcom _b[MICS_`var':ACE_group_deleted23]+ ///
    _b[MICS_`var':depression_severity_index100]* ///
    _b[depression_severity_index100:ACE_group_deleted23]
    nlcom _b[MICS_`var':ACE_group_deleted23], post
}

* Save final dataset
save "final_analysis_data.dta", replace
