# Supplementary material for: The mediating role of depression between adverse childhood experiences and violent discipline among Chinese parents of preschool children
Source: PeerJ. 2026 Apr 28;14:e21130. doi: 10.7717/peerj.21130 (PMC13134545; doi:10.7717/peerj.21130)
Supplement: Supplemental Information 2 [file peerj-14-21130-s002.xls]

## Sheet: Sheet1
Number	Informed Consent	Caregiver's age (years)	A02 Your gender:	A03 Your ethnicity:	A04 Your relationship to the child:	A05 Your education level:	A06 Your marital status:	Child's age (years)	Child's age (months)	A08 Child's gender:	A09 Was the child born full-term (gestational age 37-<42 weeks)?	(1)A10 What was the child's gestational age at birth? (If unknown, fill both with 99)	(2)Weeks___Days	A11 Child's birth weight (grams)	A12 Was the child delivered vaginally or by C-section?	A13 Is the child an only child?	A14 Child's current height (cm)	A15 Child's current weight (kg)	A16 Child's feeding method during first 6 months:	(1)A17 When was the child weaned from breastfeeding? (If unknown, enter 999)	(1)A18 When were solid foods introduced? (If unknown, enter 999)	A19 What area do you currently reside in?	ACE11_1 Did you live with someone who was depressed, mentally ill, or suicidal?	ACE11_2 Did you live with an alcoholic?	ACE11_3 Did you live with someone who used street drugs or abused prescription medications?	ACE11_4 Did you live with someone who served time in jail/prison?	ACE11_5 Were your parents separated or divorced?	ACE11_6 How often did parents/adults slap, hit, kick or physically fight each other?	ACE11_7 Before age 18, how often were you hit, kicked or physically punished by parents/adults?	ACE11_8 How often did parents/adults swear at, insult, or humiliate you?	ACE11_9 How often did someone ≥5 years older touch you in a sexual way?	ACE11_10 How often did someone ≥5 years older try to make you touch them sexually?	ACE11_11 How often did someone ≥5 years older force sexual intercourse?	MICSQ1	MICSQ2	MICSQ3	MICSQ4	MICSQ5	MICSQ6	MICSQ7	MICSQ8	SDS01 I feel depressed	SDS02 I feel best in the morning	SDS03 I feel like crying or burst into tears	SDS04 I have sleep problems at night	SDS05 My appetite is normal	SDS06 I enjoy contact with the opposite sex as usual	SDS07 I notice my weight is decreasing	SDS08 I suffer from constipation
898	1	31	2	1	1	4	1	5	66	1	1	39	6	3500	2	5	124	22	1	18	6	1	2	2	2	2	2	1	1	1	1	1	1	0	0	0	0	0	0	0	0	1	1	1	1	1	1	1	1
1222	1	44	2	1	1	4	1	4	57	1	2	36	1	5600	2	5	105	31	5	2	4	1	2	2	2	2	2	1	1	1	1	1	1	0	0	0	0	0	0	0	0	2	1	1	1	1	2	3	1
1603	1	26	2	1	1	3	1	4	52	1	1	38	7	2900	1	5	107	18.5	1	6	6	1	2	2	2	2	2	1	1	1	1	1	1	0	0	0	0	0	0	0	0	1	2	1	1	2	2	1	1
725	1	32	2	1	1	4	1	3	47	2	1	38	3	3340	1	1	107	24	1	10	6	1	2	2	2	2	2	1	1	1	1	1	1	0	0	0	0	0	0	0	0	1	4	1	1	1	1	1	1
261	1	39	2	1	1	4	1	4	59	1	1	40	3	3700	1	5	105	20	1	11	6	1	2	2	2	2	2	1	1	1	1	1	1	0	0	0	0	0	0	0	0	1	1	1	2	2	4	2	1
644	1	32	2	2	1	4	1	5	65	1	1	42	4	3900	2	1	120	23	1	18	6	2	2	2	2	2	2	1	1	1	1	1	1	0	0	0	0	0	0	0	0	2	1	1	2	1	1	1	1
1250	1	41	2	1	1	5	1	5	63	1	1	99	99	4980	2	5	118	20	1	13	6	1	2	2	2	2	2	1	1	1	1	1	1	0	0	0	0	0	0	0	0	1	2	1	1	1	1	1	1
548	1	33	2	1	1	4	1	5	70	2	1	41	4	3700	1	1	122	21	5	11	999	1	2	2	2	2	2	1	1	1	1	1	1	0	0	0	0	0	0	0	0	1	2	1	1	2	2	2	2
359	1	46	1	1	2	4	1	3	43	2	1	99	99	4000	1	5	58	4	1	12	10	1	2	2	2	2	2	1	1	1	1	1	1	0	0	0	0	0	0	0	0	2	3	2	2	3	3	2	2
812	1	26	2	1	1	4	1	5	68	2	2	32	1	2500	2	1	118	21	1	24	6	1	2	2	2	2	2	1	1	1	1	1	1	0	0	0	0	0	0	0	0	2	3	1	2	4	4	1	2
333	1	40	2	1	1	3	1	4	51	2	1	37	4	4980	2	3	108	39	1	12	6	1	2	2	2	2	2	1	1	1	1	1	1	0	0	0	0	0	0	0	0	2	2	1	1	1	4	2	2
1035	1	35	2	1	1	4	1	3	44	2	1	41	0	3870	1	1	107	17.5	5	11	5	1	2	2	2	2	2	1	3	1	2	1	1	0	0	0	0	0	0	0	0	2	2	1	2	2	2	1	1
1292	1	43	2	1	1	3	1	5	61	2	1	40	3	3.7	1	5	115	20	5	10	6	1	2	1	2	2	2	1	2	1	1	1	1	0	0	0	0	0	0	0	0	2	2	2	2	3	3	2	3
1173	1	42	2	1	1	3	1	5	66	1	1	99	99	2880	2	1	114	17	1	12	6	1	2	2	2	2	2	1	2	2	1	1	1	0	0	0	0	0	0	0	0	1	4	1	2	1	1	1	1
608	1	31	1	1	2	4	1	3	46	1	1	42	0	3600	2	1	75	18	1	999	999	1	2	2	2	2	2	2	1	1	2	2	1	0	0	0	0	0	0	0	0	3	1	2	2	1	2	2	1
992	1	35	1	2	2	4	1	3	45	1	2	39	5	3650	2	5	115	25	3	1	999	2	2	2	2	2	2	1	1	1	1	1	1	0	0	0	0	0	0	0	0	1	2	1	1	4	2	2	1
144	1	38	2	1	1	4	1	3	44	1	1	99	99	3400	1	5	102	16	1	12	6	1	2	2	2	2	2	1	1	1	1	1	1	0	0	0	0	0	0	0	0	1	1	1	1	1	1	1	1
687	1	35	2	1	1	4	1	5	70	2	1	41	4	3060	1	1	107	18	1	23	6	1	2	2	2	2	2	1	1	1	1	1	1	0	0	0	0	0	0	0	0	1	4	1	1	4	4	1	1
755	1	33	2	1	1	4	1	6	73	1	1	38	2	3570	2	1	124	25	1	11	6	1	2	2	2	2	2	1	1	1	1	1	1	0	0	0	0	0	0	0	0	2	1	2	1	1	1	1	1
324	1	39	2	1	1	4	1	5	71	2	1	39	0	4360	2	1	116	20	1	11	6	1	2	2	2	2	2	1	1	1	1	1	1	0	0	0	0	0	0	0	0	1	3	1	2	1	1	1	1
1087	1	35	2	1	1	4	1	3	47	1	1	40	5	4350	2	1	102	16	1	36	18	1	2	2	2	2	2	1	1	1	1	1	1	0	0	0	0	0	0	0	0	2	1	1	1	1	1	1	1
1044	1	33	1	1	2	5	1	3	45	2	1	40	1	3	1	5	100	16	1	18	6	1	2	2	2	2	2	1	1	1	1	1	1	0	0	0	0	0	0	0	0	1	1	2	1	2	4	1	1
1620	1	31	2	1	1	4	1	3	42	2	2	36	5	1140	2	1	103	35	1	17	6	1	2	2	2	2	2	1	1	1	1	1	1	0	0	0	0	0	0	0	0	2	4	2	1	3	4	1	2
1439	1	35	2	1	1	4	1	5	66	1	1	40	5	4350	2	1	115	21	1	999	999	1	2	2	2	2	2	1	1	1	1	1	1	0	0	0	0	0	0	0	0	1	4	1	1	1	4	1	1
1172	1	32	2	1	1	4	1	5	64	2	1	38	3	3500	1	1	115	19	1	14	6	1	2	2	2	2	2	1	1	1	1	1	1	0	0	0	0	0	0	0	0	1	2	1	1	1	2	1	4
775	1	32	2	1	1	4	1	4	58	2	1	39	5	355	1	1	110	18.5	1	12	6	1	2	2	2	2	2	1	1	1	1	1	1	0	0	0	0	0	0	0	0	2	3	2	2	2	1	2	2
168	1	41	2	2	1	4	1	4	58	2	1	39	0	6900	2	5	116	19	4	8	999	1	2	1	2	2	2	1	1	1	1	1	1	0	0	0	0	0	0	0	0	2	3	2	3	1	2	1	2
541	1	39	2	1	1	4	1	4	50	1	1	38	2	1250	2	5	112	20	1	12	4	1	2	2	2	2	2	1	1	1	1	1	1	0	0	0	0	0	0	0	0	1	1	1	1	2	3	1	1
1354	1	32	1	1	2	4	1	4	51	2	1	40	0	7200	1	2	94	18	1	3	1	2	2	2	2	2	2	1	1	1	1	1	1	0	0	0	0	0	0	0	0	1	4	1	1	4	4	1	1
327	1	34	2	1	1	5	1	4	55	1	1	40	5	6350	1	1	105	17	1	24	12	1	2	2	2	2	2	1	1	1	1	1	1	0	0	0	0	0	0	0	0	1	4	1	3	2	2	1	1
1457	1	37	2	1	1	4	1	3	38	1	1	40	2	4180	2	5	98	15	5	20	6	2	2	2	2	2	2	1	1	1	1	1	1	0	0	0	0	0	0	0	0	1	2	1	2	2	4	1	1
735	1	37	2	1	1	4	1	5	67	2	1	37	5	2600	1	5	110	16.5	1	18	6	1	2	2	2	2	2	1	1	1	1	1	1	0	0	0	0	0	0	0	0	1	1	1	1	1	1	1	1
982	1	32	2	1	1	4	1	4	51	2	1	39	3	2950	2	1	110	17.5	1	24	6	1	2	2	2	2	2	1	1	1	1	1	1	0	0	0	0	0	0	0	0	2	2	1	2	2	3	1	2
72	1	24	2	1	1	3	1	3	47	2	1	39	4	2886	1	2	100	14	1	12	6	1	2	2	2	2	2	2	1	2	1	1	1	0	0	0	0	0	0	0	0	1	3	1	1	1	1	1	1
1762	1	33	2	1	1	2	1	5	63	1	1	38	1	7 Jin	1	5	105	37	4	999	999	2	2	2	2	2	2	1	1	1	1	1	1	0	0	0	0	0	0	0	0	1	3	1	2	3	4	2	2
1060	1	32	2	1	1	4	1	3	43	2	1	39	3	6.7	1	1	105	45	5	8	6	1	2	2	2	2	2	1	1	1	1	1	1	0	0	0	0	0	0	0	0	3	3	2	1	3	4	1	3
93	1	30	2	1	1	3	1	5	70	1	1	39	99	3720	1	1	109.5	36	1	14	6	2	2	2	2	2	2	1	1	1	1	1	1	0	0	0	0	0	0	0	0	1	3	1	1	1	4	1	3
1440	1	34	2	1	1	4	1	4	53	2	1	38	2	3500	1	1	102	17.5	1	6	8	1	2	2	2	2	2	1	1	1	1	1	1	0	0	0	0	0	0	0	0	1	1	1	2	1	1	1	1
100	1	29	1	1	2	4	1	3	43	1	1	99	99	4600	2	1	103	16	1	999	999	1	2	2	2	2	2	3	3	3	3	3	3	0	0	0	0	0	0	0	0	3	2	3	3	2	2	3	3
64	1	31	2	1	1	4	1	4	56	1	1	39	29	4.15	2	1	107	21	1	24	6	1	2	2	2	2	2	1	1	1	1	1	1	0	0	0	0	0	0	0	0	2	1	2	2	3	3	1	1
853	1	31	2	1	1	4	1	4	51	2	1	37	6	5.8 Jin	2	1	105	33	3	999	7	2	2	2	2	2	2	3	1	2	1	1	1	0	0	0	0	0	0	0	0	1	4	2	2	2	4	1	1
1274	1	36	2	1	1	4	1	3	43	2	1	39	1	2850g	1	3	95	18	5	24	6	1	2	2	2	2	2	1	1	1	1	1	1	0	0	0	0	0	0	0	0	2	1	1	1	4	4	1	1
1598	1	34	2	1	1	2	1	6	72	1	1	42	3	7 Jin	1	5	120	26	1	13	8	2	2	2	2	2	2	1	1	1	1	1	1	0	0	0	0	0	0	0	0	2	2	1	1	3	4	2	1
960	1	33	2	1	1	4	1	5	64	2	1	38	5	3780	2	5	112	19.6	3	1	6	1	2	2	2	2	2	1	1	1	1	1	1	0	0	0	0	0	0	0	0	1	2	1	1	2	3	1	1
420	1	35	2	1	1	4	1	3	42	1	1	38	1	7200	1	3	105	16.5	1	24	8	1	2	2	2	2	2	1	1	1	1	1	1	0	0	0	0	0	0	0	0	1	3	2	2	4	3	1	1
715	1	34	2	1	1	4	1	4	49	2	1	41	1	3400	1	1	109	15.5	1	27	10	1	2	2	2	2	2	1	1	1	1	1	1	0	0	0	0	0	0	0	0	1	1	1	1	1	1	4	2
75	1	31	2	1	1	4	1	3	45	1	1	39	6	6600	2	1	100	14.8	1	3	6	1	2	2	2	2	2	1	1	1	1	1	1	0	0	0	0	0	0	0	0	1	1	1	2	3	3	2	2
1261	1	49	1	1	2	4	1	4	51	2	2	99	99	5400	1	1	110	18.6	3	999	6	1	2	2	2	2	2	1	2	1	1	1	1	0	0	0	0	0	0	0	0	2	3	1	2	1	2	2	1
819	1	37	1	1	2	4	1	6	75	1	1	99	99	3.37	2	1	125	45	1	999	999	2	2	2	2	2	2	2	1	2	1	1	1	0	0	0	0	0	0	0	0	2	3	1	3	3	2	2	2
1303	1	29	2	1	1	3	1	5	63	2	1	37	0	3.5kg	2	1	120	18	1	30	6	1	2	1	2	2	2	1	1	1	1	1	1	0	0	0	0	0	0	0	0	1	1	1	1	1	1	1	1
1378	1	28	2	1	1	4	1	3	37	2	1	41	3	4.9kg	1	1	92	12.5	1	13	6	1	2	2	2	2	2	1	1	1	1	1	1	0	0	0	0	0	0	0	0	2	1	2	3	2	2	2	2
1724	1	35	2	1	1	4	1	5	65	1	1	38	2	5980	1	1	110	19	1	26	15	1	2	2	2	2	2	1	1	1	1	1	1	0	0	0	0	0	0	0	0	1	1	1	1	1	4	2	1
411	1	34	2	1	1	5	1	4	49	1	1	41	0	3100	1	1	106	18	1	10	6	1	2	2	2	2	2	1	1	2	1	1	1	0	0	0	0	0	0	0	0	2	4	2	2	2	2	1	1
317	1	35	2	1	1	4	1	4	57	2	1	40	1	8	2	1	100	30	1	24	6	1	2	2	2	2	2	1	1	1	1	1	1	0	0	0	0	0	0	0	0	2	1	2	2	2	3	2	2
1332	1	35	1	1	2	3	3	3	41	2	1	99	99	3350	2	1	92	13.5	1	999	999	2	2	2	2	2	2	1	1	1	1	1	1	0	0	0	0	0	0	0	0	1	3	1	2	2	2	2	2
1214	1	30	2	1	1	4	1	4	51	1	1	40	5	3.2	2	1	105	17.6	5	8	6	1	2	2	2	2	2	1	1	1	1	1	1	0	0	0	0	0	0	0	0	2	1	2	2	2	2	2	1
445	1	33	2	1	1	4	1	5	71	1	1	40	7	3790	2	1	115	32	5	5	6	1	2	2	2	2	2	1	1	1	1	1	1	0	0	0	0	0	0	0	0	1	3	1	1	1	4	1	1
497	1	31	2	1	1	3	1	6	73	1	1	40	1	2945	1	3	125	22	1	28	6	2	2	2	2	2	2	1	1	1	1	1	1	0	0	0	0	0	0	0	0	1	4	1	1	4	4	1	1
678	1	40	1	1	2	4	1	6	73	1	1	99	99	3.7	1	5	124	35	1	15	99	2	2	2	2	2	2	1	1	1	1	1	1	0	0	0	0	0	0	0	0	1	1	1	1	1	1	4	1
606	1	34	2	1	1	4	1	4	48	2	1	39	1	3400	1	5	103	18	1	16	7	1	2	2	2	2	2	1	1	1	1	1	1	0	0	0	0	0	0	0	0	1	1	2	2	1	1	1	3
248	1	36	2	1	1	4	1	4	58	1	1	40	0	3620	2	5	113	16	5	2	6	1	2	2	2	2	2	1	1	1	1	1	1	0	0	0	0	0	0	0	0	1	2	1	1	2	3	1	1
246	1	33	2	1	1	4	1	4	49	2	1	37	1	6000	1	4	109	20	1	12	6	1	2	2	2	2	2	2	2	1	1	1	1	0	0	0	0	0	0	0	0	1	3	1	1	1	1	2	2
539	1	34	2	1	1	4	1	4	55	1	1	40	3	800	1	5	110	16	1	23	6	1	2	2	2	2	2	3	3	3	1	1	1	0	0	0	0	0	0	0	0	2	3	2	2	3	3	2	2
1142	1	33	2	1	1	4	1	4	48	1	1	38	0	3400	1	1	114	22.5	1	14	5	1	2	2	2	2	2	1	1	1	1	1	1	0	0	0	0	0	0	0	0	1	2	1	1	2	2	2	1
1373	1	33	2	1	1	4	1	3	38	2	1	99	99	2750	2	1	96	28	1	8	6	1	2	2	2	2	2	1	1	1	1	1	1	0	0	0	0	0	0	0	0	2	1	1	1	2	3	3	1
1600	1	35	1	1	2	4	3	4	59	1	1	99	99	3750g	2	1	116	20	2	38	8	1	2	2	2	2	2	1	1	1	1	1	1	0	0	0	0	0	0	0	0	1	1	1	1	1	1	1	1
1643	1	31	2	1	1	4	1	4	52	2	1	38	6	3060	2	1	110	16	5	12	6	1	2	2	2	2	2	1	1	1	1	1	1	0	0	0	0	0	0	0	0	2	1	1	1	1	4	1	2
1203	1	32	2	1	1	4	1	4	59	2	2	30	1	1670	1	5	110	25	1	21	999	1	2	2	2	2	2	1	1	1	1	1	1	0	0	0	0	0	0	0	0	1	4	1	1	1	4	1	1
556	1	34	1	1	2	3	1	3	43	1	1	40	3	3990	1	4	100	16	1	999	999	1	2	2	2	2	2	1	2	1	1	1	1	0	0	0	0	0	0	0	0	2	2	1	1	2	2	2	1
1630	1	36	2	1	1	4	1	4	55	2	1	40	5	3500	1	5	105	17	1	18	6	1	2	2	2	2	2	1	1	1	1	1	1	0	0	0	0	0	0	0	0	1	2	1	2	1	2	1	1
1192	1	42	2	1	1	3	1	5	64	1	1	38	2	3200g	2	5	115	22	1	16	7	1	2	2	2	2	2	1	1	1	1	1	1	0	0	0	0	0	0	0	0	2	2	1	1	2	4	1	1
796	1	34	2	1	1	4	1	4	56	2	1	38	1	3350	2	1	112	18.6	1	25	6	1	2	2	2	2	2	1	1	1	1	1	1	0	0	0	0	0	0	0	0	2	1	2	2	1	4	1	1
380	1	36	2	1	1	4	1	3	43	1	2	35	6	3020	1	5	96	24	1	17	6	1	2	2	2	2	2	1	1	1	1	1	1	0	0	0	0	0	0	0	0	1	1	1	1	1	1	1	2
1524	1	26	2	1	1	4	1	4	56	2	1	99	99	3250	2	5	108	16	1	32	999	1	2	2	2	2	2	3	3	3	1	1	1	0	0	0	0	0	0	0	0	1	3	2	3	1	1	1	1
1121	1	29	2	1	1	4	1	4	53	1	1	40	1	2.2	2	1	98	14	1	13	6	1	2	2	2	2	2	1	1	1	1	1	1	0	0	0	0	0	0	0	0	2	1	1	2	2	1	1	4
178	1	32	2	1	1	4	1	4	56	2	1	39	0	3000	1	3	104	30	2	10	6	1	2	2	2	2	1	1	1	1	1	1	1	0	0	0	0	0	0	0	0	2	3	2	2	1	3	1	2
202	1	32	2	1	1	4	1	5	62	2	1	40	0	3400	2	1	117	22	1	15	11	1	2	2	2	2	2	1	1	1	1	1	1	0	0	0	0	0	0	0	0	1	1	1	1	1	1	1	4
1473	1	35	2	1	1	4	1	5	68	2	1	40	1	3840	1	1	118	21	1	1	1	1	2	2	2	2	2	1	1	1	1	1	1	0	0	0	0	0	0	0	0	1	1	1	1	1	1	2	1
1033	1	39	2	1	1	2	1	3	44	2	1	99	99	3000	1	5	101	15	1	30	20	1	2	2	2	2	2	1	1	1	1	1	1	0	0	0	0	0	0	0	0	2	1	1	3	1	3	1	3
188	1	31	2	1	1	4	1	3	45	2	1	39	20	3300g	2	1	96	30	2	2	7	1	2	2	2	2	2	1	1	1	1	1	1	0	0	0	0	0	0	0	0	1	2	1	2	2	3	1	1
674	1	40	2	1	1	4	1	6	72	1	1	38	0	7200	1	1	120	26	3	999	6	1	2	2	2	2	2	1	1	1	1	1	1	0	0	0	0	0	0	0	0	1	2	1	2	2	1	1	2
212	1	41	2	1	1	4	1	4	55	1	2	39	5	4.3kg	2	1	113	16	5	24	6	1	2	2	2	2	2	1	1	1	1	1	1	0	0	0	0	0	0	0	0	1	4	1	1	4	4	1	2
428	1	28	2	1	1	4	1	4	54	1	1	99	99	3900（7.8 Jin	2	1	110	21	5	999	999	1	2	2	2	2	2	1	1	1	1	1	1	0	0	0	0	0	0	0	0	1	1	1	1	1	4	1	1
450	1	34	2	1	1	4	1	3	45	1	1	43	0	4550	2	1	105	17.5	1	25	6	1	2	2	2	2	2	1	1	1	1	1	1	0	0	0	0	0	0	0	0	1	3	1	1	1	2	1	1
1482	1	34	2	1	1	4	1	6	73	2	1	38	5	3100g	2	1	120	19	2	14	6	1	2	2	2	2	2	1	1	1	1	1	1	0	0	0	0	0	0	0	0	1	1	1	2	1	3	1	4
803	1	35	2	1	1	4	1	5	66	1	1	39	2	4050	1	4	138	32	1	12	4	2	2	2	2	2	2	1	1	1	1	1	1	0	0	0	0	0	0	0	0	1	1	4	1	1	1	1	1
357	1	32	2	1	1	4	1	5	60	2	1	99	99	3300	1	1	116	54	5	12	8	1	2	2	2	2	2	1	1	1	1	1	1	0	0	0	0	0	0	0	0	2	1	2	2	3	3	1	1
98	1	30	1	1	2	4	1	4	55	2	1	41	0	3360	1	1	112	19	1	12	7	1	2	2	2	2	2	3	3	3	3	3	3	0	0	0	0	0	0	0	0	1	4	1	1	4	4	1	1
607	1	28	2	1	1	4	1	6	72	1	1	40	0	3000	1	5	126	28	5	999	6	1	2	1	2	2	2	1	1	1	1	1	1	0	0	0	0	0	0	0	0	2	2	1	2	2	4	1	1
649	1	31	1	1	2	4	1	3	46	1	1	39	1	6600	2	1	110	17	5	11	8	2	2	2	2	2	2	1	1	1	1	1	1	0	0	0	0	0	0	0	0	1	1	1	2	1	1	1	1
21	1	39	2	1	1	5	1	5	62	2	1	38	5	3800	2	5	113	17	1	18	7	1	2	2	2	2	2	3	1	1	1	1	1	0	0	0	0	0	0	0	0	3	3	2	2	2	2	1	2
927	1	35	2	1	1	4	1	3	45	2	1	38	0	3510	1	5	103	16	1	6	5	1	2	2	2	2	2	1	1	1	1	1	1	0	0	0	0	0	0	0	0	2	2	1	2	1	4	1	1
476	1	34	2	1	1	4	1	5	63	2	1	39	1	6600	2	1	120	47	1	18	7	1	2	2	2	2	1	1	2	2	1	1	1	0	0	0	0	0	0	0	0	2	4	1	1	4	4	1	2
1760	1	32	2	1	1	3	1	4	55	2	1	39	99	7	2	2	1.16	18	5	999	999	1	2	2	2	2	2	1	1	1	1	1	1	0	0	0	0	0	0	0	0	3	2	3	3	2	2	3	3
222	1	40	2	1	2	5	1	5	68	2	1	41	0	6300	1	1	120	18	1	12	12	1	2	2	2	2	2	1	1	1	1	1	1	0	0	0	0	0	0	0	0	2	2	1	1	4	4	1	1
77	1	34	2	1	1	4	1	4	59	1	1	40	2	4080	1	1	115	20	1	5	5	1	2	2	2	2	2	1	1	1	1	1	1	0	0	0	0	0	0	0	0	1	1	1	1	1	1	1	1
792	1	42	2	1	1	4	1	5	62	2	1	40	3	3540	2	5	122	23.6	5	12	6	1	2	2	2	2	2	1	1	1	1	1	1	0	0	0	0	0	0	0	0	2	4	2	2	3	4	2	1
237	1	38	2	1	1	4	1	4	57	1	1	39	0	50	1	2	112	19	1	12	12	1	2	2	2	2	2	1	1	1	1	1	1	0	0	0	0	0	0	0	0	1	4	1	1	4	4	1	2
1137	1	32	2	1	1	4	1	4	49	1	1	39	4	3500	2	1	100	14.5	4	999	7	1	2	2	2	2	2	1	1	1	1	1	1	0	0	0	0	0	0	0	0	2	1	2	1	1	4	2	1
219	1	40	2	1	1	4	1	4	53	1	1	39	0	3550	2	5	105	17.5	1	30	6	1	2	2	2	2	2	1	1	1	1	1	1	0	0	0	0	0	0	0	0	1	2	1	2	1	2	1	1
1549	1	43	2	1	1	4	1	5	60	1	1	99	99	600	2	5	115	22	5	999	999	2	2	2	2	2	2	1	1	1	1	1	1	0	0	0	0	0	0	0	0	1	4	1	1	4	1	1	1
519	1	31	2	1	1	4	1	5	65	1	1	39	4	4050	2	1	120	25	2	7	4	1	2	2	2	2	2	1	1	1	1	1	1	0	0	0	0	0	0	0	0	1	3	1	2	3	3	2	1
910	1	34	2	1	1	4	1	3	47	1	1	38	0	3860g	1	1	110	21	1	27	6	1	1	2	2	2	2	1	2	2	1	1	1	0	0	0	0	0	0	0	0	2	3	1	2	1	1	1	2
1456	1	30	2	1	1	4	3	5	68	2	1	41	6	3800	1	1	115	19	1	15	7	1	2	2	2	2	2	1	2	1	1	1	1	0	0	0	0	0	0	0	0	1	1	1	1	1	1	1	1
1130	1	31	2	1	1	4	1	3	43	1	1	40	2	2950	1	1	100	15	1	12	6	1	2	2	2	2	2	1	2	3	1	1	1	0	0	0	0	0	0	0	0	1	2	1	2	2	2	1	2
783	1	39	2	1	1	4	1	5	69	1	1	38	1	6 Jin	1	5	117	18.25	1	24	6	1	2	2	2	2	2	1	1	1	1	1	1	0	0	0	0	0	0	0	0	1	4	1	1	1	1	1	1
1475	1	27	2	1	1	3	1	6	83	2	1	39	9	3350	1	1	116	24	1	22	18	1	2	2	2	2	2	1	1	1	1	1	1	0	0	0	0	0	0	0	0	2	2	2	1	4	4	2	1
208	1	31	2	1	1	4	1	4	59	1	1	38	5	8 Jin 2 Liang	1	1	120	45	1	12	8	1	2	2	2	2	2	1	1	1	1	1	1	0	0	0	0	0	0	0	0	1	1	1	1	4	3	1	1
609	1	47	2	1	1	5	1	5	71	1	1	40	0	4000	2	5	123	25	1	18	6	1	2	1	2	2	2	2	1	2	2	1	1	0	0	0	0	0	0	0	0	1	1	1	2	1	1	1	1
1484	1	34	2	1	1	4	1	6	73	1	1	99	99	3220	2	1	118	40	2	36	7	1	2	2	2	2	2	1	1	1	1	1	1	0	0	0	0	0	0	0	0	2	3	2	2	4	4	3	1
1131	1	41	2	1	1	3	1	4	50	2	1	39	0	3210	2	5	107	16	1	16	6	1	2	2	2	2	2	1	2	2	1	1	1	0	0	0	0	0	0	0	0	2	1	1	2	2	3	1	3
1481	1	38	1	1	2	4	1	4	51	2	1	42	0	3200	1	1	120	32	5	999	999	1	2	2	2	2	2	1	1	1	1	1	1	0	0	0	0	0	0	0	0	2	2	2	1	2	2	2	2
1686	1	32	2	1	1	4	1	3	42	1	1	39	4	3700g	1	1	104	17	1	30	6	1	2	2	2	2	2	1	1	3	2	2	2	0	0	0	0	0	0	0	0	1	4	1	2	1	1	1	1
1074	1	41	2	1	1	4	1	4	57	2	1	39	4	3160	2	5	110	18.5	2	24	6	1	2	2	2	2	2	1	1	1	1	1	1	0	0	0	0	0	0	0	0	2	1	1	2	3	3	2	1
176	1	35	2	1	1	5	1	3	43	2	1	39	3	3250	1	5	102	15	1	15	6	1	2	2	2	2	2	1	1	1	1	1	1	0	0	0	0	0	0	0	0	1	2	1	1	2	2	2	1
127	1	41	2	1	1	4	1	4	54	2	1	39	1	2900	2	5	110	17	5	18	6	1	1	2	1	1	1	1	1	1	1	1	1	0	0	0	0	0	0	0	0	1	4	1	1	1	4	2	1
240	1	33	2	2	1	5	1	4	57	2	1	40	6	3900	1	1	116	38	5	3	5	1	2	2	2	2	2	1	1	1	1	1	1	0	0	0	0	0	0	0	0	1	3	1	1	4	4	2	2
1021	1	32	2	1	1	4	1	4	53	2	1	40	1	3200	1	5	105	15.5	1	12	7	1	2	2	2	2	2	1	2	2	1	1	1	0	0	0	0	0	0	0	0	1	2	1	2	2	2	1	1
1023	1	36	2	1	1	5	1	3	42	2	1	40	0	4250	1	5	108	16	1	9	6	1	2	2	2	2	2	2	2	1	1	1	1	0	0	0	0	0	0	0	0	2	3	2	3	2	2	1	1
615	1	40	2	1	1	4	1	5	67	1	1	41	2	4250	1	5	115	21	5	999	5	1	2	2	2	2	2	1	1	1	1	1	1	0	0	0	0	0	0	0	0	2	2	1	1	1	1	1	1
1284	1	35	2	1	1	4	1	4	48	1	1	41	0	3860	1	5	102	15.5	1	14	5	1	2	2	2	2	2	1	1	1	1	1	1	0	0	0	0	0	0	0	0	1	4	1	1	4	4	1	1
132	1	42	2	1	1	4	1	4	52	2	1	38	1	3870	2	2	51	19	1	24	7	1	2	2	2	2	2	1	1	1	1	1	1	0	0	0	0	0	0	0	0	2	2	1	1	3	2	2	1
1582	1	36	2	1	1	3	1	4	54	2	1	99	99	3500g	2	1	113	20	1	14	6	1	2	2	2	2	1	1	1	1	1	1	1	0	0	0	0	0	0	0	0	1	2	1	1	1	1	1	1
1385	1	35	2	1	1	4	1	3	47	2	1	41	4	3510	1	1	102	16	1	1	6	1	2	1	2	2	1	1	1	1	1	1	1	0	0	0	0	0	0	0	0	1	4	1	1	1	2	1	1
536	1	34	2	2	1	2	1	5	62	2	1	99	99	7200	2	1	122	25	2	10	6	1	2	2	2	2	2	2	1	1	1	1	1	0	0	0	0	0	0	0	0	1	2	2	3	2	3	2	2
1398	1	35	2	1	1	4	1	3	47	1	1	99	99	7 Jin 2 Liang	1	1	105	18	1	24	6	1	2	2	2	2	2	1	1	1	1	1	1	0	0	0	0	0	0	0	0	3	4	3	2	4	2	2	1
551	1	31	2	1	1	4	1	3	45	2	1	40	1	3900	1	1	105	34	5	13	7	1	2	2	2	2	2	1	1	1	1	1	1	0	0	0	0	0	0	0	0	2	2	2	2	4	4	1	1
1428	1	31	2	1	1	4	1	3	45	1	1	39	6	6.2	1	1	105	17	1	12	6	1	2	2	2	2	2	1	1	1	1	1	1	0	0	0	0	0	0	0	0	2	2	2	1	1	1	1	2
710	1	40	2	1	1	4	1	4	51	2	1	40	0	3850	2	5	105	16	1	26	6	1	2	2	2	2	2	1	1	1	1	1	1	0	0	0	0	0	0	0	0	1	1	1	1	1	2	1	1
1157	1	36	2	1	1	4	1	5	60	1	1	38	0	2900	1	1	115	20	3	2	4	1	2	2	2	2	2	1	1	1	1	1	1	0	0	0	0	0	0	0	0	1	2	1	1	4	4	1	1
567	1	40	1	1	2	4	1	4	52	2	1	40	0	3150	1	1	104	15.8	2	10	3	1	2	2	2	2	2	1	1	1	1	1	1	0	0	0	0	0	0	0	0	1	2	1	1	4	4	1	1
1531	1	35	2	1	1	4	4	5	69	2	2	35	4	5.2	1	5	115	20	1	24	8	2	2	2	2	2	2	1	1	1	1	1	1	0	0	0	0	0	0	0	0	3	3	1	2	4	4	2	1
189	1	28	2	1	1	4	1	3	43	2	1	42	3	7.34 Jin	2	1	107.5	17.2	5	3	6	1	2	2	2	2	2	1	1	1	1	1	1	0	0	0	0	0	0	0	0	1	1	1	1	1	2	1	1
851	1	47	1	1	2	4	1	3	46	1	1	38	99	2700	1	5	103	14	4	7	3	1	2	2	2	2	2	1	1	1	1	1	1	0	0	0	0	0	0	0	0	1	2	1	2	1	1	1	1
488	1	35	2	2	1	4	1	5	69	2	1	38	5	4000	2	3	110	18	1	26	18	1	2	2	2	2	2	1	1	1	1	1	1	0	0	0	0	0	0	0	0	1	1	1	1	1	1	1	4
546	1	42	2	1	1	3	1	3	44	1	1	39	3	3000	1	5	105	16.5	1	19	6	1	2	2	2	2	2	1	1	1	1	1	1	0	0	0	0	0	0	0	0	1	2	1	1	2	3	2	1
321	1	32	2	1	1	5	1	3	47	2	1	99	99	5 Jin 6 Liang	1	1	110	20	1	999	999	1	2	2	2	2	2	1	1	1	1	1	1	0	0	0	0	0	0	0	0	1	2	3	2	4	4	1	1
809	1	43	2	1	1	4	1	4	48	1	2	32	5	2635	2	5	108	21.5	2	11	5	1	1	2	2	2	2	1	1	1	1	1	1	0	0	0	0	0	0	0	0	2	2	2	1	1	1	1	2
705	1	41	2	1	1	4	1	4	56	1	1	38	5	2850	1	5	104	15	1	24	6	1	2	2	2	2	2	1	1	1	1	1	1	0	0	0	0	0	0	0	0	1	1	1	1	1	4	1	1
743	1	34	2	1	1	4	1	3	47	2	1	38	6	3.86	2	5	105	15.5	5	14	6	2	2	1	2	2	2	1	1	1	1	1	1	0	0	0	0	0	0	0	0	1	2	1	1	1	3	1	2
1079	1	44	1	1	2	4	1	6	77	1	1	40	2	3600	1	5	114	22	1	30	6	1	2	2	2	2	2	1	1	1	1	1	1	0	0	0	0	0	0	0	0	2	1	1	2	1	1	2	1
1036	1	27	2	1	1	4	1	4	49	1	1	38	6	3160	1	1	101	16	1	6	6	1	2	1	2	2	1	1	1	1	1	1	1	0	0	0	0	0	0	0	0	1	1	1	3	1	4	1	1
360	1	35	2	1	1	4	1	5	62	1	1	39	4	3410	1	1	116	21	1	12	6	1	2	2	2	2	2	1	1	1	1	1	1	0	0	0	0	0	0	0	0	1	3	1	1	1	3	1	1
462	1	43	2	1	1	4	1	4	55	2	1	38	2	5000	2	5	101	15.5	1	15	6	1	2	2	2	2	2	1	1	1	1	1	1	0	0	0	0	0	0	0	0	1	4	1	2	1	2	1	2
772	1	39	2	1	1	4	1	3	45	1	1	39	1	3600	2	5	103	18.5	1	7	4	1	2	2	2	2	2	1	1	1	1	1	1	0	0	0	0	0	0	0	0	1	4	1	1	4	3	2	3
62	1	43	2	1	1	3	1	6	72	2	1	99	99	5 Jin 9 Liang	1	1	123.4	22	5	999	6	1	2	2	2	2	2	1	1	1	1	1	1	0	0	0	0	0	0	0	0	1	1	1	2	2	3	1	1
364	1	32	2	1	1	4	1	4	51	2	1	99	99	6600	1	1	105	17.5	5	6	6	1	2	2	2	2	2	2	2	2	2	1	1	0	0	0	0	0	0	0	0	2	2	2	1	1	1	1	1
296	1	32	2	1	1	4	1	4	59	2	2	40	0	4990	2	1	107	19	1	24	12	1	2	2	2	2	2	1	1	1	1	1	1	0	0	0	0	0	0	0	0	1	1	1	1	1	1	1	4
341	1	39	2	1	1	4	1	4	52	2	1	39	0	3950	2	5	112	20	1	18	6	1	2	2	2	2	2	1	1	1	1	1	1	0	0	0	0	0	0	0	0	1	2	2	2	4	4	2	1
840	1	44	2	1	1	4	1	4	50	2	1	38	4	4060	2	5	109	17	1	34	6	1	2	2	2	2	2	1	1	1	1	1	1	0	0	0	0	0	0	0	0	1	1	1	2	1	1	1	2
640	1	27	2	1	1	4	1	3	46	2	1	38	4	3190	1	1	96	28	5	7	6	2	2	2	2	2	2	1	1	1	1	1	1	0	0	0	0	0	0	0	0	1	2	1	1	2	4	1	1
1715	1	34	2	1	1	4	1	4	49	2	1	39	99	3.76	1	5	105	36	1	24	6	1	2	2	2	2	2	1	1	1	1	1	1	0	0	0	0	0	0	0	0	2	2	1	3	2	2	1	2
693	1	32	2	1	1	4	1	4	56	2	1	99	99	7780	2	5	109	15	1	36	999	2	2	1	2	2	2	1	1	1	1	1	1	0	0	0	0	0	0	0	0	1	1	1	2	1	1	1	1
1580	1	33	2	1	1	2	1	3	44	1	1	37	1	6.3	2	3	113	20	5	24	6	1	2	2	2	2	2	1	1	1	1	1	1	0	0	0	0	0	0	0	0	1	4	1	2	2	4	1	1
883	1	38	2	1	1	4	1	4	50	2	1	38	0	5300	1	5	106	16	1	13	7	1	2	2	2	2	2	1	1	1	1	1	1	0	0	0	0	0	0	0	0	1	2	1	1	4	4	1	1
1409	1	35	2	1	1	3	1	4	53	1	1	38	5	6 Jin	1	5	105	35	4	36	6	2	2	2	2	2	2	1	1	1	1	1	1	0	0	0	0	0	0	0	0	1	2	1	1	3	4	1	1
389	1	34	2	1	1	4	1	3	42	1	1	39	6	3000	2	1	99	15.5	1	26	6	1	2	2	2	2	2	1	1	3	1	1	1	0	0	0	0	0	0	0	0	2	1	1	2	1	2	1	1
1692	1	36	2	1	1	4	1	6	78	1	1	40	0	3750	1	5	130	27	1	18	6	1	2	2	2	2	2	1	1	1	1	1	1	0	0	0	0	0	0	0	0	1	2	1	2	1	1	1	1
969	1	31	2	2	1	2	1	3	44	1	2	32	2	3.9	2	1	46	16	1	24	8	1	2	2	2	2	2	1	1	1	1	1	1	0	0	0	0	0	0	0	0	2	1	1	1	4	4	1	1
852	1	31	2	1	1	5	1	5	63	2	1	40	1	3400	1	1	115	20	1	15	6	1	2	2	2	2	2	1	1	1	1	1	1	0	0	0	0	0	0	0	0	1	2	1	1	2	4	1	3
1653	1	32	2	1	1	4	1	4	51	1	1	42	1	3600	2	1	110	19	1	14	7	1	2	2	2	2	2	1	1	1	1	1	1	0	0	0	0	0	0	0	0	1	1	1	1	1	1	2	2
1786	1	37	2	1	1	4	1	3	41	2	1	39	3	3240	1	5	97	14	1	23	7	2	2	2	2	2	2	1	2	2	1	1	1	0	0	0	0	0	0	0	0	2	3	2	3	2	4	1	3
1360	1	30	2	1	1	5	1	3	42	1	1	39	7	3520	1	1	100	16	5	12	6	1	2	2	2	2	2	1	1	1	1	1	1	0	0	0	0	0	0	0	0	1	1	1	1	1	1	1	1
1025	1	36	2	1	1	4	1	3	37	2	1	38	5	4000	2	1	103	16	1	12	6	1	2	2	2	2	2	1	1	1	1	1	1	0	0	0	0	0	0	0	0	1	4	1	1	1	1	1	1
867	1	41	1	1	2	4	1	6	75	1	1	37	2	3710	1	5	121	23	2	16	4	1	2	2	2	2	2	1	1	1	1	1	1	0	0	0	0	0	0	0	0	1	4	1	1	4	4	1	1
1619	1	36	2	1	1	4	1	4	48	2	1	39	0	6 Jin	1	1	110	19	1	12	6	1	2	2	2	2	2	2	2	3	1	2	1	0	0	0	0	0	0	0	0	1	4	1	1	2	3	1	2
544	1	31	2	1	1	4	1	3	41	1	1	40	6	3500	1	1	110	30	1	30	9	1	1	2	1	1	1	2	1	1	1	1	1	0	0	0	0	0	0	0	0	2	3	1	3	2	3	1	3
1160	1	36	2	1	1	4	1	3	46	1	1	99	99	3700	2	5	105	17	5	18	6	1	2	2	2	2	2	1	1	1	1	1	1	0	0	0	0	0	0	0	0	1	1	1	1	1	3	1	1
995	1	29	2	1	1	4	1	3	47	2	1	41	3	3860	1	1	101	16.5	1	12	6	1	2	2	2	2	1	3	1	1	1	1	1	0	0	0	0	0	0	0	0	1	2	1	1	1	4	1	1
552	1	43	1	2	2	5	1	5	64	2	1	99	99	6000	2	3	110	30	1	18	999	1	2	2	2	2	2	1	1	1	1	1	1	0	0	0	0	0	0	0	0	1	1	1	2	2	3	1	1
1731	1	40	2	1	1	4	1	4	49	1	1	39	2	6 Jin 4 Liang	1	5	109	35	2	10	6	1	2	2	2	2	2	1	1	1	1	1	1	0	0	0	0	0	0	0	0	1	1	1	1	1	4	1	1
907	1	35	1	1	2	4	1	3	40	2	1	38	6	4450	2	1	100	13.9	3	1	6	1	2	2	2	2	2	1	1	1	1	1	1	0	0	0	0	0	0	0	0	1	3	1	1	1	3	1	1
1366	1	40	2	1	1	4	1	4	50	1	2	36	23	68000	1	5	107	42	1	12	6	1	1	2	2	2	2	2	2	1	1	1	1	0	0	0	0	0	0	0	0	1	4	2	1	2	4	1	1
901	1	32	1	1	2	4	1	3	45	2	1	37	0	3200	2	1	101	13.2	5	12	999	1	2	2	2	2	2	1	1	1	1	1	1	0	0	0	0	0	0	0	0	2	3	1	2	1	1	1	1
287	1	30	2	1	1	4	1	5	68	1	1	39	5	3960	1	5	120	23	1	20	6	2	2	2	2	2	2	1	1	1	1	1	1	0	0	0	0	0	0	0	0	1	1	1	1	1	1	1	1
1559	1	30	2	1	1	4	1	3	41	2	1	40	6	3940	1	1	99	31	1	30	6	1	2	2	2	2	2	1	1	1	1	1	1	0	0	0	0	0	0	0	0	2	2	1	2	1	1	3	1
366	1	40	1	1	2	4	1	4	56	1	1	99	99	3250	1	1	110	17	1	999	6	1	2	2	2	2	2	2	1	2	1	1	1	0	0	0	0	0	0	0	0	1	4	1	1	1	1	1	1
915	1	36	2	1	1	4	1	4	53	2	2	37	3	5.62	2	1	1.1	16	3	3	11	2	2	1	2	2	2	1	1	1	1	1	1	0	0	0	0	0	0	0	0	1	2	1	1	3	4	1	1
213	1	43	2	1	1	4	1	3	45	2	1	39	0	4080	2	5	105	17	1	28	6	1	2	2	2	2	2	1	1	1	1	1	1	0	0	0	0	0	0	0	0	1	2	1	1	1	3	1	1
722	1	35	1	1	2	2	1	4	55	1	1	99	99	660	1	1	115	22	2	18	6	1	2	2	2	2	2	1	1	1	1	1	1	0	0	0	0	0	0	0	0	1	1	1	3	2	4	3	1
89	1	34	2	1	1	3	1	6	73	1	1	99	99	3660	1	5	115	20	1	24	6	1	2	2	2	2	2	1	1	1	1	1	1	0	0	0	0	0	0	0	0	1	2	1	2	3	1	1	1
55	1	45	2	1	1	4	1	4	55	2	1	42	3	3700	1	5	115	7.4	5	24	4	1	2	2	2	2	2	1	1	1	1	1	1	0	0	0	0	0	0	0	0	1	1	1	1	1	2	1	1
990	1	27	2	2	1	3	1	3	42	2	1	39	3	6.8	1	3	100	15	1	9	7	1	2	2	2	2	2	1	1	1	1	1	1	0	0	0	0	0	0	0	0	1	1	1	1	1	1	1	1
1117	1	40	2	2	1	4	1	4	53	1	1	39	4	4250	2	5	113	25	5	13	6	1	2	2	2	2	2	1	1	1	1	1	1	0	0	0	0	0	0	0	0	1	2	1	1	1	1	1	1
474	1	41	2	1	1	4	1	5	71	1	1	37	4	2500g	2	1	120	23	5	36	6	1	2	2	2	2	2	1	1	1	1	1	1	0	0	0	0	0	0	0	0	1	4	1	1	4	4	1	1
404	1	36	2	1	1	4	1	6	75	1	1	40	0	3100	1	1	113	20	1	12	6	1	2	2	2	2	2	1	1	1	1	1	1	0	0	0	0	0	0	0	0	2	3	1	2	1	2	1	1
226	1	34	2	1	1	4	1	4	58	1	1	40	0	3800	2	5	109	18	1	8	6	1	2	2	2	2	2	3	3	3	3	3	3	0	0	0	0	0	0	0	0	1	1	2	3	1	1	4	2
484	1	37	2	1	1	4	1	3	45	2	1	39	4	3720	1	1	102	16	1	32	6	1	2	1	2	2	2	2	1	1	1	1	1	0	0	0	0	0	0	0	0	1	1	1	2	1	1	1	1
802	1	32	2	1	1	4	1	4	53	1	1	40	0	3660	1	5	108	20	1	11	6	1	2	2	2	2	2	1	1	1	1	1	1	0	0	0	0	0	0	0	0	1	1	1	1	1	1	1	1
167	1	43	2	1	1	4	1	5	65	1	2	34	1	2790	1	5	123	20.5	1	8	4	1	2	2	2	2	2	1	1	1	1	1	1	0	0	0	0	0	0	0	0	2	1	1	1	1	4	1	1
986	1	33	1	1	2	4	1	4	54	2	1	99	99	3000	1	1	110	20	2	7	8	1	2	2	2	2	2	1	1	1	1	1	1	0	0	0	0	0	0	0	0	2	4	1	1	1	1	1	1
701	1	34	2	1	1	3	1	4	59	1	1	37	0	3000	2	5	100	10	5	12	6	2	2	2	2	2	2	1	3	1	1	1	1	0	0	0	0	0	0	0	0	2	2	2	3	2	3	1	1
685	1	39	2	1	1	2	1	5	69	1	1	39	0	3440	1	5	125	45	1	24	6	2	2	2	2	2	2	1	1	1	1	1	1	0	0	0	0	0	0	0	0	1	1	1	1	4	4	1	1
680	1	30	2	1	1	4	1	3	42	1	1	39	3	3.9	2	1	114	19	1	30	6	1	2	2	2	2	2	1	1	1	1	1	1	0	0	0	0	0	0	0	0	1	4	1	1	1	4	1	1
257	1	39	2	1	1	5	1	6	72	2	1	38	1	3000	1	1	110	16	5	28	24	1	2	2	2	2	2	1	1	1	1	1	1	0	0	0	0	0	0	0	0	1	1	1	2	1	1	2	2
342	1	31	2	1	1	4	1	5	70	1	1	38	5	3450	2	1	120	22	1	16	6	1	2	2	2	2	2	1	1	1	1	1	1	0	0	0	0	0	0	0	0	2	2	2	3	2	3	3	1
1049	1	43	1	1	2	5	1	3	43	1	3	99	99	12	3	1	18	15	1	999	999	1	2	2	2	2	2	1	1	1	1	1	1	0	0	0	0	0	0	0	0	1	4	1	1	4	4	1	1
448	1	37	2	1	1	4	1	4	58	1	1	39	6	3.8	2	4	108	18	2	30	6	1	1	2	2	2	2	1	1	1	1	1	1	0	0	0	0	0	0	0	0	1	3	1	1	1	2	1	1
334	1	39	2	1	1	4	1	5	61	2	1	39	0	3450	1	5	110	17	1	18	8	1	2	1	2	2	2	1	1	1	1	1	1	0	0	0	0	0	0	0	0	1	4	1	1	1	4	1	1
18	1	33	2	1	1	5	1	4	59	1	1	40	2	4050	2	1	116	20.5	5	12	6	1	2	2	2	2	2	3	2	2	1	1	1	0	0	0	0	0	0	0	0	2	2	1	1	1	1	1	4
965	1	38	2	1	1	5	1	5	61	1	1	40	4	3970	1	5	120	25	1	13	6	1	2	2	2	2	2	1	1	1	1	1	1	0	0	0	0	0	0	0	0	1	1	1	1	1	1	1	1
38	1	42	2	2	1	3	1	4	48	2	1	39	6	4200	1	5	100	18	4	6	4	1	2	2	2	2	2	1	1	1	1	1	1	0	0	0	0	0	0	0	0	1	4	1	1	1	4	1	1
673	1	35	2	1	1	4	1	5	64	1	1	39	1	3100	2	1	110	19	2	20	6	1	2	2	2	2	2	1	1	1	1	1	1	0	0	0	0	0	0	0	0	2	3	3	4	2	4	1	2
1737	1	27	2	1	1	2	1	4	50	2	1	99	99	2800	2	5	110	17	1	13	7	1	2	2	2	2	2	1	1	1	1	1	1	0	0	0	0	0	0	0	0	2	1	2	1	1	4	1	1
889	1	28	2	2	1	4	1	5	68	1	1	41	0	3650	2	5	110	18	1	15	5	1	2	2	2	2	2	1	1	1	1	1	1	0	0	0	0	0	0	0	0	1	3	1	2	2	2	1	1
1629	1	37	2	1	1	5	1	3	36	2	1	41	3	3740	1	1	98	14.5	1	24	6	1	2	2	2	2	2	1	1	1	1	1	1	0	0	0	0	0	0	0	0	1	1	1	2	1	1	1	1
252	1	41	1	1	2	5	1	5	66	2	1	99	99	138	2	3	115	40	1	30	24	1	2	2	2	2	2	1	1	1	1	1	1	0	0	0	0	0	0	0	0	1	4	1	1	1	1	1	1
917	1	31	2	1	1	4	1	4	54	1	1	99	99	3.5k g	2	1	110	18.3	5	8	999	1	2	1	2	1	1	2	1	1	1	1	1	0	0	0	0	0	0	0	0	1	3	1	3	2	3	1	1
713	1	32	2	1	1	4	1	3	46	1	1	39	1	3470g	1	3	98	30	1	22	5	1	2	2	2	2	2	1	1	1	1	1	1	0	0	0	0	0	0	0	0	1	1	1	1	1	4	1	2
138	1	43	2	1	1	2	1	6	76	1	1	36	6	3200	1	5	114	20	1	6	6	1	2	2	2	2	2	1	1	1	1	1	1	0	0	0	0	0	0	0	0	1	3	1	1	2	4	1	3
398	1	29	2	1	1	4	1	3	45	2	1	41	1	3550	2	1	103	18	2	15	6	1	2	2	2	2	2	1	1	1	1	1	1	0	0	0	0	0	0	0	0	1	2	1	1	2	2	1	2
485	1	34	2	1	1	4	1	4	52	1	1	38	5	3250	2	1	114	22	1	17	6	1	2	2	2	2	2	3	3	3	3	3	3	0	0	0	0	0	0	0	0	1	2	1	3	2	2	1	1
506	1	40	2	1	1	4	1	5	71	2	1	99	99	3280	2	1	120	29	4	999	6	1	2	2	2	2	2	1	1	1	1	1	1	0	0	0	0	0	0	0	0	1	4	1	2	2	4	1	2
1576	1	39	2	1	1	4	1	6	75	2	2	33	0	1790	2	3	121	27	4	2	5	2	2	2	2	2	2	1	1	1	1	1	1	0	0	0	0	0	0	0	0	1	4	1	1	1	1	4	1
947	1	38	2	1	1	4	1	4	51	2	1	38	1	3880	2	5	115	24	4	12	5	1	2	2	2	2	2	1	1	1	1	1	1	0	0	0	0	0	0	0	0	2	4	2	2	3	3	1	1
670	1	35	2	1	1	4	1	5	63	2	1	38	2	3100	2	5	115	20	3	1	6	1	2	2	2	2	2	1	1	1	1	1	1	0	0	0	0	0	0	0	0	1	2	1	2	1	1	1	1
1069	1	28	2	1	1	4	1	3	46	1	1	39	5	4.2kg	2	1	50	20	1	14	6	1	2	2	2	2	2	1	1	1	1	1	1	0	0	0	0	0	0	0	0	2	2	2	1	2	2	1	4
455	1	32	2	1	1	4	1	3	46	1	1	39	1	3600	1	1	104	16	1	24	999	1	2	2	2	2	2	1	1	1	1	1	1	0	0	0	0	0	0	0	0	1	3	1	1	1	1	1	1
263	1	32	2	1	1	4	1	5	61	1	1	40	0	3640	1	1	118	25	2	8	6	1	2	2	2	2	2	1	1	1	1	1	1	0	0	0	0	0	0	0	0	1	3	1	3	1	1	1	1
151	1	37	2	1	1	4	1	4	57	1	1	41	0	350	1	5	110	20	1	24	18	1	2	2	2	2	2	1	1	1	1	1	1	0	0	0	0	0	0	0	0	1	2	1	2	3	4	2	1
637	1	32	2	1	1	5	1	3	47	1	1	40	1	760	1	1	114	22.5	1	13	18	1	2	2	2	2	2	1	1	1	1	1	1	0	0	0	0	0	0	0	0	1	1	1	2	2	2	1	1
1796	1	35	2	1	1	3	3	5	61	2	2	36	2	3250	2	5	75	40	1	13	15	1	2	2	2	2	2	1	1	1	1	1	1	0	0	0	0	0	0	0	0	2	3	2	2	3	3	2	2
274	1	40	1	1	2	5	1	5	67	1	1	39	5	3800	1	5	120	20	1	8	8	1	2	2	2	2	2	1	1	1	1	1	1	0	0	0	0	0	0	0	0	1	1	1	1	1	1	1	1
1371	1	39	2	1	1	4	1	3	44	2	1	38	4	3255	2	5	105	32	5	26	10	1	2	2	2	2	2	1	1	1	1	1	1	0	0	0	0	0	0	0	0	1	4	1	1	1	3	1	1
1493	1	30	2	1	1	4	1	4	49	2	1	39	0	3550	1	1	101	18	1	15	6	1	2	2	2	2	1	1	1	1	1	1	1	0	0	0	0	0	0	0	0	1	2	1	1	4	3	2	1
1109	1	41	1	1	2	4	1	4	50	1	1	40	1	6500	1	1	100	14	1	26	6	1	2	2	2	2	2	1	1	1	1	1	1	0	0	0	0	0	0	0	0	1	2	1	1	2	2	1	1
289	1	37	2	1	1	4	1	4	55	1	1	39	1	3220	1	5	109	18	1	12	6	1	2	2	2	2	2	1	1	1	1	1	1	0	0	0	0	0	0	0	0	2	2	1	3	2	4	1	2
1740	1	36	2	1	1	2	1	6	72	2	1	40	99	3500	1	4	123	53	1	12	8	1	2	2	2	2	2	1	1	1	1	1	1	0	0	0	0	0	0	0	0	1	2	1	1	3	3	2	2
104	1	35	2	1	1	4	1	4	58	1	1	40	0	1650	2	1	112	20	1	18	999	1	2	2	2	2	2	1	1	1	1	1	1	0	0	0	0	0	0	0	0	1	2	1	1	2	2	2	1
1784	1	48	1	1	2	3	1	4	53	1	1	36	1	6.2	1	1	1.2	42	3	1	3	1	2	2	2	2	2	1	1	1	1	1	1	0	0	0	0	0	0	0	0	2	2	1	2	3	3	2	2
345	1	33	2	1	1	4	1	4	59	2	1	38	5	7360	1	1	106	17.5	1	15	6	1	2	1	2	1	2	1	1	1	1	1	1	0	0	0	0	0	0	0	0	1	4	1	2	1	3	2	3
1780	1	40	2	1	1	4	1	5	61	1	1	40	1	4200	1	5	108	20	1	26	7	1	2	2	2	2	2	1	1	1	1	1	1	0	0	0	0	0	0	0	0	1	2	1	1	1	1	1	2
1175	1	38	1	1	2	4	1	5	64	1	1	99	99	3200	1	1	118	23.5	1	999	6	1	2	2	2	2	2	1	1	1	1	1	1	0	0	0	0	0	0	0	0	1	1	1	2	1	2	1	1
1451	1	39	2	1	1	4	1	5	66	1	1	39	0	4.1	2	5	123	24	5	14	6	1	2	1	2	2	2	3	3	3	2	2	2	0	0	0	0	0	0	0	0	2	2	2	2	3	4	1	1
491	1	35	2	1	1	5	1	3	42	2	1	99	99	3000	1	1	100	15	5	999	6	1	2	2	2	2	2	1	1	1	1	1	1	0	0	0	0	0	0	0	0	1	1	1	1	1	1	1	1
1187	1	39	2	1	1	4	1	3	45	2	1	99	99	3650	2	2	100	17.5	4	999	999	1	2	2	2	2	2	1	1	1	1	1	1	0	0	0	0	0	0	0	0	1	1	1	1	1	4	1	1
900	1	34	2	1	1	4	1	6	73	1	1	99	99	3000	1	1	120	40	5	999	6	2	2	2	2	2	2	1	1	1	1	1	1	0	0	0	0	0	0	0	0	1	2	1	2	2	2	2	1
1331	1	32	1	1	2	4	1	3	41	2	1	39	6	3290	1	1	104	18	2	10	12	1	2	2	2	2	2	1	2	2	1	1	1	0	0	0	0	0	0	0	0	2	1	1	2	2	3	1	1
306	1	31	2	1	1	5	1	3	45	1	1	39	0	3270	1	1	102	32	1	12	6	1	1	2	2	2	2	2	1	2	1	1	1	0	0	0	0	0	0	0	0	1	2	1	1	1	1	2	1
1745	1	43	2	1	1	4	1	5	66	2	1	99	99	3600	2	1	114	19.4	1	999	6	1	2	1	2	2	2	1	1	1	1	1	1	0	0	0	0	0	0	0	0	1	4	1	2	4	4	2	1
1007	1	43	1	1	2	4	1	4	48	2	1	39	8	3547	1	3	108	26	1	999	999	1	1	2	2	1	1	3	2	1	2	3	2	0	0	0	0	0	0	0	0	2	2	3	2	3	2	2	3
1106	1	39	2	2	1	4	1	3	46	2	1	99	99	4000	2	1	108	39	3	1	6	1	2	2	2	2	2	1	1	1	1	1	1	0	0	0	0	0	0	0	0	2	4	1	1	1	1	1	1
522	1	38	2	1	1	4	1	5	64	2	1	38	1	3260	2	1	100	16	1	6	6	1	2	2	2	2	2	1	1	1	1	1	1	0	0	0	0	0	0	0	0	1	2	1	1	4	4	1	1
516	1	40	2	1	1	4	1	4	50	1	1	38	5	7200	2	5	105	15	1	23	6	1	2	2	2	2	2	1	1	1	1	1	1	0	0	0	0	0	0	0	0	1	4	1	1	1	1	1	1
777	1	40	2	1	1	4	1	4	51	2	1	39	0	3840	1	5	105	15	1	15	5	1	2	2	2	2	2	1	1	1	1	1	1	0	0	0	0	0	0	0	0	1	2	1	1	2	4	1	1
166	1	34	2	1	1	4	1	5	62	1	1	38	1	2230	2	2	117	25	4	3	5	1	2	2	2	2	2	1	1	1	1	1	1	0	0	0	0	0	0	0	0	1	1	1	1	1	1	1	1
1158	1	33	2	1	1	4	1	3	47	2	1	39	1	3800	2	1	108	15	1	18	6	1	2	2	2	2	2	1	1	1	1	1	1	0	0	0	0	0	0	0	0	2	1	2	2	2	2	1	1
1608	1	36	2	1	1	4	1	3	45	2	1	99	99	3400	2	5	108	19	1	999	6	1	2	2	2	2	2	1	1	1	1	1	1	0	0	0	0	0	0	0	0	1	2	1	1	1	1	1	1
1720	1	35	2	1	1	4	1	6	73	2	1	38	6	3400	2	5	122	30	1	12	6	1	2	2	2	2	2	1	1	1	1	1	1	0	0	0	0	0	0	0	0	1	4	1	1	4	4	1	1
1180	1	38	1	1	2	5	1	5	63	1	1	40	0	3800	1	1	119	21	1	12	10	1	2	1	2	2	2	3	3	3	1	1	1	0	0	0	0	0	0	0	0	2	2	2	2	2	2	2	2
1241	1	41	2	1	1	4	1	5	60	2	1	38	2	2800	2	5	108	17	2	12	6	1	2	2	2	2	2	1	1	1	1	1	1	0	0	0	0	0	0	0	0	2	2	1	2	2	3	2	2
1145	1	42	2	1	1	4	1	4	59	2	1	41	1	3650	2	1	116	20	4	999	8	1	2	2	2	2	2	1	1	1	1	1	1	0	0	0	0	0	0	0	0	1	4	1	1	4	2	1	1
1710	1	34	2	1	1	4	1	4	48	1	1	41	0	4500g	2	1	114	20	5	9	9	1	2	2	2	2	2	1	1	1	1	1	1	0	0	0	0	0	0	0	0	1	1	1	2	1	2	2	3
116	1	36	2	1	1	5	1	5	64	2	2	36	5	3250	2	1	123	22	2	20	6	1	2	2	2	2	2	1	1	1	1	1	1	0	0	0	0	0	0	0	0	1	1	1	1	1	1	1	1
514	1	39	1	1	2	4	1	4	52	1	1	39	1	3500	2	1	115	20	1	24	24	1	2	2	2	2	2	1	1	1	1	1	1	0	0	0	0	0	0	0	0	3	2	2	2	1	2	1	1
350	1	31	2	1	1	4	1	3	46	2	1	38	6	4260	1	1	106	36	1	21	5	1	2	2	2	2	2	1	1	1	1	1	1	0	0	0	0	0	0	0	0	1	1	1	1	1	4	1	1
1438	1	31	1	1	2	4	1	4	48	1	1	99	99	6700	1	1	100	22	1	20	14	2	2	2	2	2	2	1	1	1	1	1	1	0	0	0	0	0	0	0	0	1	4	1	1	4	4	1	1
894	1	26	2	1	1	3	1	3	44	1	1	39	4	3480	1	5	50	18	1	2	5	1	2	2	2	2	2	1	1	1	1	1	1	0	0	0	0	0	0	0	0	1	3	1	1	2	2	2	1
239	1	42	2	1	1	4	1	5	60	1	1	99	99	3120	1	5	110	20	2	15	5	1	2	2	2	2	2	1	1	1	1	1	1	0	0	0	0	0	0	0	0	1	1	1	1	1	4	1	1
1377	1	29	1	1	2	4	1	3	44	1	1	41	99	3500	1	1	96	14	1	999	24	2	2	2	2	2	2	1	1	1	1	1	1	0	0	0	0	0	0	0	0	1	3	1	3	2	2	3	4
936	1	42	2	1	1	4	1	5	64	2	1	99	99	6300	1	5	115	21	1	15	17	1	2	2	2	2	2	1	1	2	1	1	1	0	0	0	0	0	0	0	0	1	1	1	2	1	1	1	4
169	1	39	2	1	1	4	1	5	60	2	1	38	3	3500	2	5	120	20	5	48	8	1	2	2	2	2	2	2	1	1	1	1	1	0	0	0	0	0	0	0	0	2	2	1	2	2	4	1	1
1070	1	39	2	1	1	5	1	4	49	1	1	99	99	6.5 Jin	1	1	106	19	1	19	6	1	2	2	2	2	2	1	1	1	1	1	1	0	0	0	0	0	0	0	0	1	3	1	2	2	2	2	1
862	1	31	2	1	1	4	1	5	63	1	1	99	99	3502	1	1	118	25.5	1	12	6	1	2	2	2	2	2	1	1	1	1	1	1	0	0	0	0	0	0	0	0	1	1	1	2	1	1	1	1
686	1	35	2	1	1	4	1	5	60	2	1	40	3	3300	2	1	115	22	2	24	8	1	2	2	2	2	2	1	1	1	1	1	1	0	0	0	0	0	0	0	0	1	1	1	1	1	1	1	1
1492	1	34	2	1	1	4	1	5	70	1	1	40	5	36000	2	1	115	22	5	6	6	1	2	2	2	2	2	1	1	1	1	1	1	0	0	0	0	0	0	0	0	2	1	1	2	1	1	2	1
918	1	38	1	1	2	4	1	6	74	2	2	36	5	2040	1	1	117	19	5	5	7	1	2	2	2	2	2	1	1	1	1	1	1	0	0	0	0	0	0	0	0	2	3	1	1	1	4	1	2
540	1	39	2	1	1	4	1	4	50	1	2	36	6	3000	1	5	108	18	5	10	6	1	2	2	2	2	2	1	1	1	1	1	1	0	0	0	0	0	0	0	0	1	1	1	1	1	2	4	1
1644	1	44	2	1	1	4	1	4	48	1	1	39	5	6800	1	5	100	15	1	10	4	1	2	2	2	2	2	1	1	1	1	1	1	0	0	0	0	0	0	0	0	1	2	1	1	2	2	1	1
1518	1	41	2	1	1	4	1	5	69	1	1	39	3	680	2	2	122	22	1	1	6	1	2	2	2	2	2	1	1	1	1	1	1	0	0	0	0	0	0	0	0	2	1	2	2	3	4	2	4
91	1	41	2	1	1	4	1	4	52	2	1	39	18	7.66	1	1	116	25	1	24	7	1	2	2	2	2	2	1	1	1	1	1	1	0	0	0	0	0	0	0	0	1	1	1	1	4	4	1	1
1115	1	41	2	1	1	4	1	4	55	2	1	40	3	3100	2	5	110	35	3	2	4	1	2	2	2	2	1	1	1	1	1	1	1	0	0	0	0	0	0	0	0	1	1	1	3	1	1	2	1
1534	1	32	2	1	1	4	1	5	63	1	1	99	99	4.75kg	2	1	1.1	23	3	999	6	1	2	2	2	2	2	1	1	1	1	1	1	0	0	0	0	0	0	0	0	1	3	1	1	2	1	2	1
1631	1	33	1	1	2	2	1	5	66	1	1	99	99	3500	1	1	113	36	1	8	6	1	2	2	2	2	2	1	1	1	1	1	1	0	0	0	0	0	0	0	0	1	1	1	1	1	1	1	1
84	1	36	2	1	1	4	1	3	41	1	1	39	0	3756	2	1	102	15.8	1	15	6	1	2	2	2	2	2	1	1	1	1	1	1	0	0	0	0	0	0	0	0	2	4	2	3	1	1	1	4
1311	1	29	2	1	1	4	1	5	65	1	1	38	1	3700	2	1	115	23	1	16	4	2	2	2	2	2	2	1	1	1	1	1	1	0	0	0	0	0	0	0	0	1	1	1	4	1	1	4	1
1606	1	32	1	1	2	5	1	4	49	1	1	99	99	6200	1	1	102	16	1	999	999	1	2	2	2	2	2	3	3	3	3	3	3	0	0	0	0	0	0	0	0	1	2	1	1	2	2	2	1
882	1	36	2	1	1	3	1	5	69	2	1	41	1	3500	1	1	1.17	20	5	6	8	1	2	2	2	2	2	1	1	1	1	1	1	0	0	0	0	0	0	0	0	1	2	1	2	1	4	1	1
720	1	33	2	1	1	4	1	5	70	1	1	37	0	3000	2	5	128	33	1	23	6	1	2	2	2	2	2	1	1	1	1	1	1	0	0	0	0	0	0	0	0	1	1	1	1	4	1	1	1
145	1	31	2	1	1	4	1	4	56	2	1	40	2	3480	2	5	110	20	1	24	6	1	2	2	2	2	2	1	1	1	1	1	1	0	0	0	0	0	0	0	0	1	2	1	2	2	2	1	1
105	1	37	2	1	1	5	1	3	44	2	1	36	6	2700	1	5	106	16.5	5	2	6	1	2	1	2	2	2	2	2	2	1	1	1	0	0	0	0	0	0	0	0	3	1	3	3	4	4	3	2
1586	1	39	2	1	1	4	1	4	51	2	1	99	99	3000	2	5	105	15	1	999	999	2	2	2	2	2	2	1	1	1	1	1	1	0	0	0	0	0	0	0	0	1	1	1	1	1	4	1	1
1581	1	31	1	1	2	4	1	6	76	1	1	40	0	3050	2	5	126	20	2	15	8	1	2	2	2	2	2	1	1	1	1	1	1	0	0	0	0	0	0	0	0	1	1	1	1	1	4	1	1
652	1	29	2	1	1	4	1	5	66	2	1	39	2	3000	1	1	113	19	1	11	6	1	2	2	2	2	2	1	1	1	1	1	1	0	0	0	0	0	0	0	0	2	3	1	1	1	1	1	2
1728	1	40	2	1	1	3	1	6	72	2	1	41	7	3500	1	1	1.2	22	5	21	5	1	2	2	2	2	2	1	1	1	1	1	1	0	0	0	0	0	0	0	0	1	1	1	1	4	4	1	1
301	1	33	2	2	1	4	1	5	60	2	1	38	1	5.8	1	1	110	18	5	999	6	1	2	2	2	2	2	1	1	1	1	1	1	0	0	0	0	0	0	0	0	1	3	1	1	1	1	1	1
141	1	33	2	1	1	4	1	5	66	2	1	39	2	6 Jin 9 Liang	1	1	122	19	1	21	6	1	2	2	2	2	2	1	1	1	1	1	1	0	0	0	0	0	0	0	0	2	3	2	2	2	4	2	2
65	1	33	1	1	2	4	1	6	78	1	1	99	99	4200	1	1	121	42	1	12	8	1	2	2	2	2	2	1	1	1	1	1	1	0	0	0	0	0	0	0	0	1	2	1	1	2	2	1	4
1768	1	32	2	1	1	4	1	3	41	2	1	39	1	2800	1	1	93	15	1	11	6	1	2	2	2	2	2	2	1	2	1	1	1	0	0	0	0	0	0	0	0	1	3	1	1	1	1	1	1
842	1	41	2	1	1	4	1	4	59	2	1	39	1	3200	1	1	112	20	5	24	6	1	2	2	2	2	2	1	1	1	1	1	1	0	0	0	0	0	0	0	0	1	3	1	4	1	4	1	4
1571	1	39	2	1	1	2	1	5	68	2	1	99	99	2600	2	3	106	17	5	6	6	1	2	2	2	2	2	1	1	1	1	1	1	0	0	0	0	0	0	0	0	2	3	1	1	4	4	1	1
1595	1	26	2	1	1	2	1	3	37	2	1	99	99	3600	2	5	95	13	1	24	7	2	2	2	2	2	2	1	1	1	1	1	1	0	0	0	0	0	0	0	0	1	3	1	1	1	3	1	1
206	1	30	2	1	1	4	1	4	53	1	1	39	1	3750	2	5	110	40	1	18	5	1	2	2	2	2	2	1	1	1	1	1	1	0	0	0	0	0	0	0	0	1	4	1	1	4	4	1	1
618	1	39	2	1	1	2	1	5	63	1	1	37	99	350g	2	2	115	21	3	999	999	1	2	2	2	2	2	1	1	1	1	1	1	0	0	0	0	0	0	0	0	1	1	1	1	1	4	1	1
1562	1	34	1	1	2	3	1	5	66	1	1	99	99	5	1	5	120	18	1	999	999	2	2	2	2	2	2	1	1	1	1	1	1	0	0	0	0	0	0	0	0	1	1	1	1	1	4	1	1
1544	1	27	2	1	1	3	1	4	50	2	1	39	1	2750	1	5	105	18	4	999	6	1	2	2	2	2	2	1	1	1	1	1	1	0	0	0	0	0	0	0	0	2	1	1	2	1	4	1	2
1470	1	29	2	1	1	3	1	5	70	1	1	38	3	3000g	1	5	118	20	1	15	6	2	2	2	2	2	2	1	1	1	1	1	1	0	0	0	0	0	0	0	0	1	1	1	1	2	4	1	1
1342	1	33	2	1	1	4	1	5	69	2	1	99	99	6	2	1	120	32	1	14	5	1	2	2	2	2	1	2	2	1	1	1	1	0	0	0	0	0	0	0	0	1	1	1	2	4	4	1	1
878	1	31	2	1	1	4	1	5	67	2	1	99	99	7.5 Jin	2	1	130	25	1	10	6	1	2	2	2	2	2	1	2	1	1	1	1	0	0	0	0	0	0	0	0	1	1	1	1	2	4	2	1
1514	1	25	2	1	1	3	1	4	52	1	1	39	6	2600	2	1	120	18	2	11	8	1	2	2	2	2	2	1	1	1	1	1	1	0	0	0	0	0	0	0	0	2	4	1	3	2	4	1	1
1452	1	30	2	1	1	3	1	6	73	1	1	37	1	3720	1	1	110	39	1	15	6	2	2	2	2	2	2	1	1	1	1	1	1	0	0	0	0	0	0	0	0	1	1	1	1	4	4	1	1
352	1	32	2	1	1	5	1	5	68	2	1	38	3	3080	1	5	125	44	1	16	6	1	2	2	2	2	2	3	3	3	3	3	3	0	0	0	0	0	0	0	0	1	2	1	1	1	3	2	1
1022	1	37	1	1	2	4	1	4	51	2	1	99	99	3800	1	1	110	19	2	999	999	1	2	2	2	2	2	1	1	1	1	1	1	0	0	0	0	0	0	0	0	1	1	1	1	1	1	1	1
899	1	36	2	1	1	5	1	6	73	1	1	38	5	4300	2	1	123	26	2	13	6	1	2	2	2	2	2	1	2	2	1	1	1	0	0	0	0	0	0	0	0	2	2	2	1	2	2	1	1
1400	1	30	2	2	1	5	1	3	40	2	1	39	0	6200	2	1	94	14.5	1	30	6	1	2	2	2	2	2	1	1	1	1	1	1	0	0	0	0	0	0	0	0	1	3	1	2	1	4	2	2
1078	1	31	2	1	1	4	1	5	71	2	1	39	0	5800	2	1	120	20	2	7	6	1	2	2	2	2	2	1	1	1	1	1	1	0	0	0	0	0	0	0	0	4	4	4	4	4	4	1	1
41	1	39	2	1	1	4	1	5	65	2	1	39	4	3600	2	5	110	25	5	12	4	1	2	2	2	2	2	1	3	3	1	1	1	0	0	0	0	0	0	0	0	4	4	2	4	1	1	1	1
666	1	39	2	1	1	4	1	4	53	2	2	33	6	2500	2	5	105	16	3	1	6	1	2	2	2	2	2	1	1	1	1	1	1	0	0	0	0	0	0	0	0	1	4	1	1	1	1	1	1
954	1	38	2	1	1	3	1	4	55	1	1	42	1	6.18 Jin	1	1	109	18	1	13	10	1	2	2	2	2	2	1	1	1	1	1	1	0	0	0	0	0	0	0	0	2	4	2	2	4	4	1	1
48	1	31	2	1	1	4	1	3	43	2	1	39	6	6.5 Jin	2	1	105	17	1	1	1	1	2	2	2	2	2	1	1	1	1	1	1	0	0	0	0	0	0	0	0	1	1	4	4	1	4	4	1
1462	1	29	2	1	1	4	1	4	49	1	1	39	1	3950	2	1	104	32	1	24	6	2	2	2	2	2	2	1	1	1	1	1	1	0	0	0	0	0	0	0	0	2	1	1	1	3	3	2	1
13	1	27	2	1	1	2	1	3	47	2	1	39	4	2750	1	5	105	17	3	999	6	1	2	2	2	2	2	1	1	1	1	1	1	0	0	0	0	0	0	0	0	2	1	1	2	3	4	2	1
1083	1	34	2	1	1	5	1	4	56	1	1	39	2	3750	2	1	110	18.5	1	13	6	1	2	2	2	2	1	1	1	1	1	1	1	0	0	0	0	0	0	0	0	1	1	1	2	2	3	1	1
1176	1	33	2	2	1	4	1	4	54	1	1	38	5	3350	2	1	110	18	1	13	6	1	2	2	2	2	2	1	1	1	1	1	1	0	0	0	0	0	0	0	0	1	1	1	2	1	3	1	2
896	1	36	2	2	1	4	1	6	72	1	1	37	6	3555	2	1	48	31	1	24	6	1	2	2	2	2	2	1	1	1	1	1	1	0	0	0	0	0	0	0	0	1	4	1	2	3	3	2	3
754	1	34	2	1	1	4	1	5	65	2	1	36	3	3000	1	5	110	16	1	28	6	1	2	2	2	2	2	1	1	1	1	1	1	0	0	0	0	0	0	0	0	1	2	1	1	1	2	1	1
848	1	43	2	1	1	4	1	6	74	2	1	39	4	1600	1	4	120	40	1	19	6	1	2	2	2	2	2	1	1	1	1	1	1	0	0	0	0	0	0	0	0	2	1	2	2	1	1	1	2
1458	1	31	2	1	1	4	1	6	78	1	1	37	3	8300	1	4	125	24	1	18	6	2	2	2	2	2	2	3	3	3	3	3	3	0	0	0	0	0	0	0	0	1	1	1	2	1	3	2	2
479	1	40	2	1	1	4	1	3	45	2	2	32	2	1800	2	5	93	13	4	12	8	1	2	2	2	2	2	1	1	1	1	1	1	0	0	0	0	0	0	0	0	2	2	2	1	1	2	1	3
25	1	31	2	1	1	4	1	3	37	1	1	41	2	3.8kg	2	5	104	20	1	13	6	1	2	2	2	2	2	1	1	1	1	1	1	0	0	0	0	0	0	0	0	2	3	2	2	1	1	1	1
143	1	32	2	1	1	4	1	4	53	1	1	99	99	3090	1	1	108	18.5	1	14	6	1	2	2	2	2	2	3	3	3	3	3	3	0	0	0	0	0	0	0	0	2	4	2	3	4	4	1	1
73	1	34	2	1	1	4	1	3	44	2	1	99	99	3400	1	1	100	16	1	18	10	1	2	2	2	2	2	1	1	1	1	1	1	0	0	0	0	0	0	0	0	1	2	1	1	4	4	1	2
1402	1	36	2	1	1	2	1	3	41	2	1	40	1	7 Jin 3 Liang	2	1	99	28	4	4	6	1	2	2	2	2	2	1	1	1	1	1	1	0	0	0	0	0	0	0	0	2	2	2	2	2	3	2	2
1539	1	40	1	1	2	3	1	5	65	2	1	38	0	2790	2	4	113	18	1	999	999	2	2	2	2	2	2	1	1	1	1	1	1	0	0	0	0	0	0	0	0	1	3	1	2	2	3	1	1
554	1	44	2	1	1	2	1	4	57	1	1	99	99	3700	2	5	106	17	5	32	999	1	2	2	2	2	2	1	1	1	1	1	1	0	0	0	0	0	0	0	0	1	2	1	2	2	4	1	1
228	1	36	2	2	1	4	1	6	75	2	1	37	3	6.7kg	1	1	118	38	4	3	6	1	2	2	2	2	2	1	1	2	1	1	1	0	0	0	0	0	0	0	0	2	3	1	2	1	3	1	1
1501	1	32	2	1	1	4	1	6	77	1	1	39	2	4000	1	5	120	23	4	4	6	2	2	2	2	2	2	1	1	1	1	1	1	0	0	0	0	0	0	0	0	1	1	1	1	1	1	1	2
1376	1	35	2	1	1	4	1	4	48	2	1	99	99	3600	1	1	105	9	1	18	6	1	2	2	2	2	2	1	1	1	1	1	1	0	0	0	0	0	0	0	0	1	3	1	2	3	3	1	1
495	1	40	2	1	1	4	1	4	49	1	1	38	4	4100	2	1	115	28	5	3	5	1	2	2	2	2	2	1	1	1	1	1	1	0	0	0	0	0	0	0	0	1	3	1	1	4	1	1	3
984	1	35	2	1	1	4	1	3	42	2	1	39	1	4330	2	5	110	16.5	1	24	6	1	2	2	2	2	2	1	1	1	1	1	1	0	0	0	0	0	0	0	0	2	2	1	2	2	2	1	2
535	1	31	2	1	1	4	1	3	44	1	1	40	1	3160	2	1	108	17	2	12	6	1	2	2	2	2	2	1	1	1	1	1	1	0	0	0	0	0	0	0	0	1	1	1	1	1	1	1	1
446	1	33	2	1	1	5	1	3	43	2	1	38	1	5 Jin	2	3	100	17	3	12	6	2	2	2	2	2	2	3	3	3	3	3	3	0	0	0	0	0	0	0	0	1	4	1	1	4	4	1	1
1248	1	42	2	1	1	4	1	4	54	2	1	39	5	3150	2	5	103	16	1	24	8	1	2	2	2	2	2	1	1	1	1	1	1	0	0	0	0	0	0	0	0	1	2	1	2	2	2	1	1
707	1	30	2	1	1	4	1	3	45	1	1	40	4	3900	2	1	105	16	1	12	6	1	2	2	2	2	2	1	1	1	1	1	1	0	0	0	0	0	0	0	0	1	4	1	1	4	4	1	1
268	1	39	2	1	1	3	1	5	62	2	1	39	1	3330	2	5	118	19	1	13	8	1	2	2	2	2	2	1	1	1	1	1	1	0	0	0	0	0	0	0	0	2	1	1	2	1	4	2	1
1359	1	34	2	1	1	4	1	3	37	1	1	40	1	3380	1	1	101	17.5	1	12	6	1	2	2	2	2	2	1	1	1	1	1	1	0	0	0	0	0	0	0	0	1	1	1	1	1	3	1	1
196	1	40	1	1	2	4	1	5	67	1	1	40	0	3500	2	5	120	20	1	18	6	1	2	2	2	2	2	1	1	1	1	1	1	0	0	0	0	0	0	0	0	1	3	1	1	1	1	1	1
316	1	38	2	1	1	4	1	4	55	2	1	99	99	3000	2	1	110	35	1	12	10	1	1	2	2	2	2	1	1	1	1	1	1	0	0	0	0	0	0	0	0	2	4	1	1	1	4	1	1
1560	1	30	2	1	1	4	1	3	39	1	1	38	0	3.6kg	2	5	112	15.00	1	12	6	2	2	2	2	2	2	1	1	1	1	1	1	0	0	0	0	0	0	0	0	1	1	1	1	4	4	1	1
95	1	35	2	1	2	4	1	3	40	2	1	99	99	3500	2	1	97	15	5	7	999	1	2	2	2	2	2	1	1	1	1	1	1	0	0	0	0	0	0	0	0	2	1	1	2	1	1	2	1
1346	1	47	2	1	1	3	1	6	72	1	1	42	6	3800	2	4	115	20	5	6	6	1	2	2	2	2	2	1	1	1	1	1	1	0	0	0	0	0	0	0	0	2	2	1	3	4	3	1	1
114	1	33	2	1	1	4	1	4	59	2	1	39	1	3030	1	1	113	40	1	18	6	1	2	2	2	2	2	1	1	1	1	1	1	0	0	0	0	0	0	0	0	1	2	2	2	2	2	1	1
671	1	39	1	1	2	5	1	3	42	1	1	39	1	3570	2	1	105	17.5	5	8	6	1	2	2	2	2	2	1	1	1	1	1	1	0	0	0	0	0	0	0	0	1	2	1	4	1	1	1	1
322	1	38	2	1	1	4	1	6	74	2	1	37	1	2500	2	3	120	22	5	12	6	1	2	2	2	2	2	1	1	1	1	1	1	0	0	0	0	0	0	0	0	1	4	1	1	4	4	1	1
124	1	40	2	1	1	4	1	5	62	1	1	39	2	3680	1	5	111	36	1	8	6	1	2	2	2	2	2	1	1	1	1	1	1	0	0	0	0	0	0	0	0	1	3	1	2	1	1	1	4
217	1	31	2	1	1	4	1	5	62	1	1	37	1	3000	1	1	120	20	4	3	5	1	2	2	2	2	2	1	2	3	1	1	1	0	0	0	0	0	0	0	0	2	4	1	3	1	1	1	1
413	1	32	2	1	1	4	1	5	61	2	1	39	0	3500	1	1	115	35	1	12	6	1	2	2	2	2	2	1	1	1	1	1	1	0	0	0	0	0	0	0	0	2	1	1	1	1	1	2	1
68	1	34	2	1	1	4	1	3	47	1	1	39	5	3500	2	1	106	18.5	4	12	6	1	2	2	2	2	2	1	1	2	1	1	1	0	0	0	0	0	0	0	0	2	1	1	1	1	4	1	1
1757	1	35	2	1	1	4	1	4	59	1	1	41	0	4440	1	5	120	21	5	4	6	2	2	2	2	2	2	1	1	1	1	1	1	0	0	0	0	0	0	0	0	1	2	1	1	4	4	1	2
465	1	34	2	1	1	4	1	3	47	2	1	40	3	3200	1	1	100	17.5	1	10	6	1	2	2	2	2	2	1	1	1	1	1	1	0	0	0	0	0	0	0	0	1	2	1	1	2	4	1	1
1676	1	39	2	1	1	4	1	6	73	2	1	39	1	3870	2	5	118	23	1	12	5	1	2	2	2	2	2	1	1	1	1	1	1	0	0	0	0	0	0	0	0	2	1	1	2	1	2	2	1
528	1	33	2	1	1	4	1	5	60	2	1	40	3	4000	2	1	109	20	2	19	8	1	2	2	2	2	2	1	1	1	1	1	1	0	0	0	0	0	0	0	0	1	1	1	1	1	3	1	1
1795	1	29	2	2	1	4	1	3	37	2	1	38	15	6600	2	1	98	15	5	11	4	1	2	2	2	2	2	1	1	1	1	1	1	0	0	0	0	0	0	0	0	2	2	1	1	2	4	2	2
332	1	37	2	1	1	5	1	3	44	2	1	39	5	3600	2	5	106	17	4	2	6	1	2	2	2	2	1	3	3	3	1	1	1	0	0	0	0	0	0	0	0	3	4	2	4	1	3	1	3
330	1	40	2	1	1	4	1	4	48	1	1	42	0	3780	1	1	110	39	1	12	18	1	2	2	2	2	2	1	1	1	1	1	1	0	0	0	0	0	0	0	0	1	3	1	1	1	1	1	1
830	1	28	2	1	1	4	1	3	46	2	1	39	0	3500	2	5	110	21	1	8	8	1	2	1	2	2	2	1	1	1	1	1	1	0	0	0	0	0	0	0	0	1	3	1	2	2	4	1	1
759	1	36	2	1	1	5	4	5	62	2	1	39	1	3240	1	1	117	20	1	7	12	1	2	2	2	2	2	1	1	1	1	1	1	0	0	0	0	0	0	0	0	1	3	1	2	2	2	2	1
1271	1	45	1	1	2	4	1	4	53	2	1	38	6	2750	1	1	110	17	2	14	6	1	2	2	2	2	2	1	1	1	1	1	1	0	0	0	0	0	0	0	0	2	3	1	2	3	4	2	1
1328	1	31	2	2	1	3	1	3	46	2	1	40	6	4000g	2	1	110	22	3	12	8	1	2	2	2	2	2	1	1	1	1	1	1	0	0	0	0	0	0	0	0	2	2	1	2	1	4	1	1
1220	1	39	1	1	2	4	1	4	57	1	1	99	99	6800	1	5	118	30	5	15	13	1	2	2	2	2	2	2	2	2	1	1	1	0	0	0	0	0	0	0	0	1	2	1	1	4	3	2	1
553	1	29	1	1	2	4	1	4	50	1	1	49	0	3470	1	1	110	16	1	24	25	1	2	2	2	2	2	1	1	1	1	1	1	0	0	0	0	0	0	0	0	1	1	1	1	3	3	2	2
661	1	33	2	1	1	4	1	4	49	1	1	38	3	3420	2	5	100	15	1	20	7	2	2	2	2	2	2	1	1	1	1	1	1	0	0	0	0	0	0	0	0	1	2	1	4	2	2	2	1
1244	1	32	1	1	2	5	1	4	57	1	1	99	99	7800	2	5	108	17.5	5	13	6	1	2	2	2	2	2	1	1	1	1	1	1	0	0	0	0	0	0	0	0	1	4	1	1	1	4	1	1
361	1	35	2	1	1	4	1	4	50	2	1	39	2	6400	1	5	105	15	1	12	7	1	2	2	2	2	2	1	1	1	1	1	1	0	0	0	0	0	0	0	0	2	3	2	2	2	2	2	2
1442	1	32	1	1	2	2	1	4	54	2	1	36	2	4000	2	5	95	20	2	24	15	2	2	2	2	2	2	2	2	1	1	1	1	0	0	0	0	0	0	0	0	2	2	1	2	3	3	1	2
1237	1	34	1	1	2	4	1	5	60	1	3	99	99	8800	2	1	120	22.4	1	999	999	1	2	2	2	2	2	1	1	1	1	1	1	0	0	0	0	0	0	0	0	1	1	1	1	4	4	1	1
656	1	38	2	1	1	5	1	4	57	2	1	99	99	6 Jin	1	1	110	16	2	18	6	1	2	2	2	2	2	1	1	1	1	1	1	0	0	0	0	0	0	0	0	2	3	2	2	3	4	2	1
1163	1	38	1	1	2	4	1	3	45	1	1	99	99	6.8	2	1	0.9	15	1	13	999	1	2	2	2	2	2	1	1	1	1	1	1	0	0	0	0	0	0	0	0	1	1	2	3	3	2	1	1
1295	1	36	2	1	1	3	1	5	61	2	1	99	99	3220	2	5	110	18	1	15	6	1	2	2	2	2	2	2	1	1	1	1	1	0	0	0	0	0	0	0	0	1	1	2	2	2	3	1	2
390	1	39	2	1	1	4	1	6	74	2	1	41	1	3250	2	5	126	28	2	12	4	1	1	2	2	2	2	3	3	3	2	1	1	0	0	0	0	0	0	0	0	1	2	1	2	2	2	1	1
1699	1	33	2	1	1	4	1	5	70	1	1	37	0	3900	1	1	118	22	4	99	6	1	2	2	2	2	2	1	1	1	1	1	1	0	0	0	0	0	0	0	0	1	1	1	1	2	2	2	1
1441	1	30	2	2	1	4	1	4	48	2	1	36	5	3000g	1	5	100	15.2	5	1	6	1	2	2	2	2	2	1	1	1	1	1	1	0	0	0	0	0	0	0	0	1	2	1	2	2	3	2	2
884	1	34	2	1	1	4	1	3	45	1	1	40	4	3700	2	5	103	17.5	5	8	5	1	2	2	2	2	2	1	1	1	1	1	1	0	0	0	0	0	0	0	0	2	1	1	2	4	3	2	2
1094	1	29	2	1	1	4	1	4	52	1	1	40	6	3820	1	5	106	20	1	10	6	1	2	1	2	2	2	1	1	1	1	1	1	0	0	0	0	0	0	0	0	1	3	1	2	2	2	1	2
1290	1	42	2	1	1	4	1	5	61	1	1	38	0	3250	1	5	111	26.5	2	24	6	1	2	2	2	2	2	2	1	1	2	2	1	0	0	0	0	0	0	0	0	3	3	1	3	2	4	1	3
1634	1	30	2	1	1	4	1	5	71	2	1	39	2	3160	2	1	120	24	1	18	6	2	2	2	2	2	2	1	1	1	1	1	1	0	0	0	0	0	0	0	0	1	1	1	1	1	4	1	1
391	1	31	1	1	2	4	1	3	41	1	1	38	3	3400	1	1	103	30	1	2	6	1	2	2	2	2	1	1	1	1	1	1	1	0	0	0	0	0	0	0	0	2	3	2	4	3	4	1	1
255	1	33	2	1	1	4	1	3	47	2	1	39	1	3900	2	5	115	19	1	10	6	1	2	2	2	2	2	1	1	1	1	1	1	0	0	0	0	0	0	0	0	2	1	2	1	2	2	1	1
961	1	33	2	1	1	4	1	3	41	1	1	99	99	4000	2	1	1.03	19	1	18	999	1	2	2	2	2	2	1	1	1	1	1	1	0	0	0	0	0	0	0	0	1	2	1	2	1	2	1	1
833	1	37	2	1	1	5	1	5	62	2	1	39	2	3200	2	5	112	25	1	11	6	1	2	2	2	2	2	3	1	1	1	1	1	0	0	0	0	0	0	0	0	2	3	1	1	1	1	1	2
79	1	40	2	1	1	5	1	4	51	2	2	36	30	2400	2	2	108	16	5	999	7	1	2	2	2	2	2	1	1	1	1	1	1	0	0	0	0	0	0	0	0	1	1	1	1	1	1	2	1
940	1	37	2	1	1	4	1	3	42	1	1	99	99	2700	1	5	110	37	5	2	4	1	2	2	2	2	2	1	1	1	1	1	1	0	0	0	0	0	0	0	0	1	4	1	1	4	4	1	1
997	1	40	2	1	1	5	1	5	65	2	1	37	1	280	2	5	100	13	1	18	6	1	2	2	2	2	2	1	1	1	1	1	1	0	0	0	0	0	0	0	0	1	2	1	1	2	2	1	1
1404	1	36	2	1	1	4	1	4	49	2	1	38	2	3.25	2	4	100	22	1	13	7	1	2	2	2	2	2	1	1	1	1	1	1	0	0	0	0	0	0	0	0	1	2	1	1	2	4	2	1
543	1	29	2	1	1	4	1	6	73	2	2	40	1	2750	1	1	120	40	5	12	6	1	2	2	2	2	2	1	1	1	1	1	1	0	0	0	0	0	0	0	0	1	3	1	1	1	2	1	1
1037	1	37	1	1	2	5	1	3	42	1	1	40	99	3600	1	1	98	13.5	3	999	6	1	2	2	2	2	2	3	1	3	1	1	1	0	0	0	0	0	0	0	0	2	3	1	1	3	2	2	1
1229	1	42	2	1	1	4	1	4	53	2	1	38	5	6000	2	5	104	17	1	17	8	1	2	2	2	2	2	3	2	1	1	1	1	0	0	0	0	0	0	0	0	2	1	2	1	2	3	1	2
1659	1	34	2	1	1	4	1	6	78	1	1	39	5	3650	2	1	111	20	1	15	6	1	2	2	2	2	2	1	1	1	1	1	1	0	0	0	0	0	0	0	0	1	1	1	1	4	4	1	1
1389	1	39	2	1	1	4	1	6	72	2	1	38	6	3070	1	1	50	18.5	5	10	6	1	2	2	2	2	1	3	2	1	1	1	1	0	0	0	0	0	0	0	0	2	3	2	2	2	3	2	2
789	1	43	2	1	1	4	1	5	71	1	1	99	99	6000	2	1	120	21	5	14	6	1	2	2	2	2	2	1	1	1	1	1	1	0	0	0	0	0	0	0	0	1	1	2	1	2	2	1	2
290	1	39	2	1	1	4	1	5	62	2	1	37	2	3500	2	5	108	22	5	13	3	1	2	2	2	2	2	1	1	1	1	1	1	0	0	0	0	0	0	0	0	1	2	1	2	2	2	1	3
58	1	33	2	1	1	4	1	3	47	2	1	40	3	6 Jin 2 Liang	1	1	1.1	34	1	18	6	1	2	2	2	2	2	1	1	1	1	1	1	0	0	0	0	0	0	0	0	1	1	1	1	3	4	1	1
1105	1	32	2	1	1	5	1	4	48	2	1	40	2	3550	1	1	108	34	2	10	6	1	2	2	2	2	2	1	1	1	1	1	1	0	0	0	0	0	0	0	0	2	2	1	2	2	2	1	1
451	1	32	2	1	1	4	1	3	47	2	1	41	1	3430	1	1	103	14	1	18	12	1	2	2	2	2	2	1	1	1	1	1	1	0	0	0	0	0	0	0	0	1	3	1	1	2	3	1	2
787	1	27	2	1	1	4	1	3	43	2	1	41	0	4000	1	1	98	15	1	26	6	1	2	2	2	2	2	1	1	1	1	1	1	0	0	0	0	0	0	0	0	2	3	2	2	1	3	1	1
277	1	34	2	1	1	4	1	5	70	2	1	99	99	3250	1	1	105	42	2	8	6	1	2	2	2	2	2	1	1	1	1	1	1	0	0	0	0	0	0	0	0	1	4	1	3	2	3	1	1
1436	1	39	2	1	1	2	1	3	43	2	1	39	6	4050	1	1	105	17	1	18	6	1	2	2	2	2	2	1	1	1	1	1	1	0	0	0	0	0	0	0	0	2	1	1	1	3	4	1	1
1177	1	41	2	1	1	3	1	4	50	2	1	40	1	3560	1	5	103	16.5	1	28	5	1	2	2	2	2	2	1	1	1	1	1	1	0	0	0	0	0	0	0	0	1	2	1	2	2	3	2	3
510	1	35	2	1	1	4	1	4	51	1	1	40	2	3500	2	1	110	16	1	11	6	1	2	2	2	2	2	1	2	1	1	1	1	0	0	0	0	0	0	0	0	1	1	1	1	1	1	2	2
1118	1	32	2	1	1	4	1	5	62	2	1	37	2	3320	1	5	109	16.4	1	6	6	1	2	2	2	2	2	1	1	1	1	1	1	0	0	0	0	0	0	0	0	1	4	1	1	1	1	1	1
1519	1	33	2	1	1	4	1	4	49	2	1	99	99	6 Jin	2	5	112	25	1	16	7	2	2	2	2	2	2	1	1	1	1	1	1	0	0	0	0	0	0	0	0	2	3	2	2	3	3	2	2
654	1	37	2	1	1	4	1	3	42	1	1	99	99	3500	1	5	117	21	1	13	5	2	2	2	2	2	2	1	1	1	1	1	1	0	0	0	0	0	0	0	0	1	1	1	1	4	4	1	4
1108	1	45	2	1	1	3	1	4	59	2	1	40	2	3200g	1	1	103	16	2	18	6	1	2	2	2	2	2	1	1	1	2	1	1	0	0	0	0	0	0	0	0	2	2	1	2	2	2	1	1
1012	1	40	1	1	2	4	1	3	44	1	1	38	99	6.5	1	1	1.05	16	2	999	999	1	2	2	2	2	2	2	2	2	2	2	2	0	0	0	0	0	0	0	0	2	3	2	2	3	3	2	2
1100	1	34	2	1	1	4	1	4	59	1	1	40	4	3765	2	1	116	40	3	3	6	1	2	2	2	2	2	1	1	1	1	1	1	0	0	0	0	0	0	0	0	1	2	1	1	1	1	3	1
82	1	40	2	1	1	4	1	4	53	1	1	99	99	4000	2	1	103	16	5	24	5	1	2	2	2	2	2	3	3	3	3	3	3	0	0	0	0	0	0	0	0	1	3	2	2	3	3	1	1
1356	1	34	2	1	1	4	1	3	42	2	1	37	6	3750	2	1	102	17	5	9	6	1	2	2	2	2	2	1	1	1	1	1	1	0	0	0	0	0	0	0	0	1	2	1	2	1	2	1	1
294	1	32	1	1	2	4	1	5	62	2	1	99	99	4000	1	1	120	25	5	4	5	1	2	2	2	2	2	1	1	1	1	1	1	0	0	0	0	0	0	0	0	1	1	1	1	2	2	2	1
1088	1	43	2	1	1	5	1	4	53	2	1	37	3	3300	1	5	108	20	1	27	6	1	2	2	2	2	2	1	1	1	1	1	1	0	0	0	0	0	0	0	0	1	3	1	1	2	3	1	1
1526	1	31	2	1	1	4	1	6	72	1	1	41	1	3530	1	1	1.1	15	4	1	9	2	2	2	2	2	2	1	1	1	1	1	1	0	0	0	0	0	0	0	0	3	3	2	3	1	4	1	1
302	1	40	2	1	1	4	1	3	41	1	1	38	2	3600	1	5	110	25	1	15	6	1	2	2	2	2	2	1	1	1	1	1	1	0	0	0	0	0	0	0	0	1	4	1	1	4	4	1	1
1500	1	35	1	1	2	2	1	6	73	1	1	99	99	3555	2	1	125	30	1	24	6	2	2	2	2	2	2	1	1	1	1	1	1	0	0	0	0	0	0	0	0	1	4	1	1	2	1	1	1
1702	1	45	2	1	1	2	1	4	56	1	1	99	99	3550	1	5	115	20	3	12	6	1	2	2	2	2	2	1	1	1	1	1	1	0	0	0	0	0	0	0	0	1	1	2	2	1	1	1	1
1283	1	45	1	1	2	4	1	3	46	1	1	37	3	2800	2	5	103	32	1	24	24	1	2	2	2	2	2	1	1	1	1	1	1	0	0	0	0	0	0	0	0	1	2	1	2	1	1	1	1
53	1	41	2	1	1	4	1	5	63	1	1	40	2	3200	1	5	118	34	1	12	6	1	2	2	2	2	2	2	2	1	1	1	1	0	0	0	0	0	0	0	0	2	1	2	1	1	4	2	1
1058	1	31	2	1	1	5	1	3	45	2	1	99	99	7 Jin	1	1	110	15	1	13	6	1	2	2	2	2	2	1	1	1	1	1	1	0	0	0	0	0	0	0	0	2	1	1	4	1	1	1	3
697	1	39	2	1	1	4	1	6	74	2	1	40	0	3500g	2	1	115	15.5	5	13	13	1	2	2	2	2	2	1	1	1	1	1	1	0	0	0	0	0	0	0	0	1	3	2	2	3	3	2	2
173	1	33	2	1	1	4	1	5	70	1	1	40	3	3300	1	1	111	14	5	1	6	1	2	2	2	2	2	2	1	1	1	1	1	0	0	0	0	0	0	0	0	1	3	1	1	4	1	1	1
215	1	35	2	1	1	4	1	3	41	1	1	40	1	2330	2	1	100	14.7	1	26	6	1	2	2	2	2	2	1	1	1	1	1	1	0	0	0	0	0	0	0	0	1	1	1	1	1	1	1	2
1039	1	35	2	1	1	4	1	4	50	2	1	40	5	3090	1	4	113	28.6	1	11	5	1	2	2	2	2	2	1	1	1	1	1	1	0	0	0	0	0	0	0	0	1	1	1	1	2	2	3	1
1658	1	32	2	1	1	3	1	4	51	2	1	99	99	6 Jin	2	5	105	16	1	24	7	2	2	2	2	2	2	1	1	1	1	1	1	0	0	0	0	0	0	0	0	1	1	1	1	1	1	1	1
1782	1	33	1	1	2	4	1	5	63	2	1	39	1	3100	2	1	108	18.6	1	12	12	1	2	2	2	2	2	1	1	1	1	1	1	0	0	0	0	0	0	0	0	2	3	1	1	3	3	1	1
1668	1	37	2	1	1	4	1	5	65	1	1	38	1	3470	2	5	120	20	1	18	6	1	2	2	2	2	2	1	1	1	1	1	1	0	0	0	0	0	0	0	0	1	1	1	2	3	4	1	1
1594	1	35	1	2	2	4	1	4	49	1	1	40	1	715	1	1	93	35	2	6	6	1	2	2	2	2	2	2	1	1	1	1	1	0	0	0	0	0	0	0	0	2	3	2	4	3	3	3	2
1151	1	35	2	1	1	4	1	5	66	1	1	99	99	3400	2	1	115	21	1	24	6	1	2	2	2	2	2	1	1	1	1	1	1	0	0	0	0	0	0	0	0	1	1	1	1	1	2	1	1
238	1	30	2	1	1	4	1	4	52	1	1	38	1	3350	2	1	113	19	1	36	8	2	2	2	2	2	2	2	1	1	2	1	1	0	0	0	0	0	0	0	0	3	2	2	3	3	3	2	2
681	1	36	2	2	1	5	1	4	52	2	1	36	0	3120	1	1	106.5	33.5	1	16	6	1	2	2	2	2	2	1	1	1	1	1	1	0	0	0	0	0	0	0	0	1	2	1	1	2	2	1	1
1497	1	34	2	1	1	4	1	3	42	1	1	37	6	2850	2	1	102	14	1	19	6	1	2	2	2	2	2	1	1	1	1	1	1	0	0	0	0	0	0	0	0	2	4	1	2	3	4	1	1
1009	1	27	2	1	1	4	1	3	42	2	1	41	3	3190	1	5	98	14	1	20	6	1	2	2	2	2	2	1	1	1	1	1	1	0	0	0	0	0	0	0	0	1	1	1	3	2	1	2	4
200	1	32	2	1	1	4	1	3	44	2	1	41	1	3820	1	1	105	32	5	15	6	1	2	2	2	2	2	2	1	1	1	1	1	0	0	0	0	0	0	0	0	2	1	2	2	1	1	1	2
1005	1	44	2	1	1	4	1	4	53	1	1	40	0	Forgot	1	4	112	28	3	24	9	1	2	2	2	2	2	1	1	1	1	1	1	0	0	0	0	0	0	0	0	1	2	1	1	3	3	1	1
50	1	33	2	1	1	4	1	5	62	1	1	38	0	3350	2	5	113	16	1	12	6	2	2	2	2	2	2	1	1	1	1	1	1	0	0	0	0	0	0	0	0	2	3	1	2	1	4	2	2
1002	1	37	2	1	1	4	1	3	41	1	1	38	3	4650	2	1	108	22.3	5	6	6	1	2	2	2	2	2	1	1	1	1	1	1	0	0	0	0	0	0	0	0	2	2	1	1	4	4	1	1
1601	1	32	2	1	1	3	1	4	53	2	1	40	5	2950g	1	1	110	17	1	13	6	1	2	2	2	2	2	1	1	1	1	1	1	0	0	0	0	0	0	0	0	1	3	1	2	1	2	1	2
1129	1	39	2	1	1	5	1	3	44	1	1	38	0	3090	2	2	100	16	5	6	6	1	2	2	2	2	2	2	3	1	1	1	1	0	0	0	0	0	0	0	0	1	3	1	3	2	3	1	1
938	1	28	2	1	1	4	1	3	42	2	1	38	6	3150	1	2	100	30	1	13	6	1	2	2	2	2	2	1	1	1	1	1	1	0	0	0	0	0	0	0	0	1	3	1	2	3	3	2	1
1082	1	33	2	1	1	4	1	4	57	1	1	39	99	3600	1	1	106	38	5	11	6	1	2	1	2	2	2	1	1	1	1	1	1	0	0	0	0	0	0	0	0	2	3	1	1	1	2	1	1
706	1	32	2	1	1	4	1	3	43	2	1	38	0	2950	1	1	96	15	1	11	6	1	2	2	2	2	2	1	1	1	1	1	1	0	0	0	0	0	0	0	0	2	1	1	1	1	1	2	1
1113	1	39	1	1	2	4	1	3	45	2	1	99	99	6000	1	5	96	37	1	24	12	1	2	2	2	2	2	1	1	1	1	1	1	0	0	0	0	0	0	0	0	3	3	2	3	2	2	2	1
184	1	39	2	1	1	4	1	3	46	2	2	36	5	3000	1	2	103	36	5	4	5	1	2	2	2	2	2	1	1	1	1	1	1	0	0	0	0	0	0	0	0	1	4	1	1	4	4	1	1
977	1	34	2	1	1	4	1	5	68	1	1	38	2	2550	1	3	115	18	1	17	12	1	2	2	2	2	2	1	1	1	1	1	1	0	0	0	0	0	0	0	0	1	2	1	1	1	1	2	1
975	1	39	2	1	1	4	1	4	58	2	1	39	5	3050	1	5	115	16	4	3	8	1	2	2	2	2	2	1	1	1	1	1	1	0	0	0	0	0	0	0	0	2	2	1	1	1	1	1	3
971	1	26	2	1	1	4	1	4	56	1	1	40	2	3620	1	1	115	18	1	12	6	1	2	2	2	2	2	1	2	1	2	1	1	0	0	0	0	0	0	0	0	2	3	1	2	2	2	1	2
1003	1	35	2	1	1	4	1	3	36	2	1	39	0	3700	1	1	96	15	5	12	4	1	2	2	2	2	2	1	1	1	1	1	1	0	0	0	0	0	0	0	0	1	2	1	1	2	2	2	1
1184	1	39	2	1	1	4	1	4	55	2	1	39	18	3680	1	1	113	20	2	18	8	1	2	2	2	2	1	1	2	2	1	1	1	0	0	0	0	0	0	0	0	1	2	1	1	2	1	1	1
843	1	33	1	1	2	4	1	3	46	2	1	40	0	1230	1	1	100	36	5	6	999	1	2	2	2	2	2	1	2	2	1	1	1	0	0	0	0	0	0	0	0	1	1	1	1	4	3	1	1
498	1	39	2	1	1	4	1	5	66	1	1	41	3	3728	1	5	120	25	1	20	4	1	2	2	2	2	2	1	1	1	1	1	1	0	0	0	0	0	0	0	0	1	2	1	2	2	4	1	2
1794	1	36	2	1	1	4	1	5	67	2	1	38	1	3740	2	5	125	33	2	10	5	1	2	2	2	2	2	2	1	1	1	1	1	0	0	0	0	0	0	0	0	2	1	2	1	1	3	2	1
1788	1	38	2	1	1	1	1	4	57	2	2	36	8	2180g	1	1	1.05	20	1	2	2	1	2	1	2	2	1	2	2	3	1	1	1	0	0	0	0	0	0	0	0	1	1	2	1	4	1	1	1
397	1	31	2	1	1	4	1	3	43	2	1	40	0	3800	2	1	94	25	5	18	6	1	2	2	2	2	2	1	1	1	1	1	1	0	0	0	0	0	0	0	0	3	2	1	1	1	1	4	4
677	1	38	2	1	1	5	1	6	72	2	1	39	99	3250	1	1	120	32	5	3	6	1	2	2	2	2	2	1	1	1	1	1	1	0	0	0	0	0	0	0	0	2	1	1	2	1	3	1	1
1545	1	26	1	1	2	2	1	3	46	1	1	40	0	7600	1	1	100	15	1	999	999	1	2	2	2	2	2	1	1	1	1	1	1	0	0	0	0	0	0	0	0	2	1	1	1	2	3	1	1
358	1	26	2	1	1	4	1	3	41	1	1	39	5	3900	1	1	103	18	1	13	6	2	2	2	2	2	2	1	1	1	1	1	1	0	0	0	0	0	0	0	0	1	3	1	1	3	4	1	1
1695	1	35	2	1	1	3	1	6	81	2	2	39	3	3500	2	1	130	56	1	20	8	1	2	2	2	2	2	1	1	1	1	1	1	0	0	0	0	0	0	0	0	2	1	1	1	1	1	1	2
429	1	39	2	1	1	4	1	5	60	1	1	99	99	3800	2	5	120	23	1	16	6	1	2	2	2	2	2	1	1	1	1	1	1	0	0	0	0	0	0	0	0	1	4	1	2	1	1	1	2
1607	1	31	2	1	1	4	1	3	44	2	1	41	2	8.46	2	1	104	17	5	20	9	1	2	1	2	2	2	1	1	1	1	1	1	0	0	0	0	0	0	0	0	2	1	1	1	2	3	1	1
786	1	33	2	1	1	4	1	3	47	1	1	99	99	34	1	5	105	15	1	13	6	1	2	2	2	2	2	1	1	1	1	1	1	0	0	0	0	0	0	0	0	1	1	1	1	4	2	1	1
880	1	48	1	1	2	4	1	4	52	1	1	99	99	7.6	1	5	1.1	15	4	999	6	1	2	2	2	2	2	1	1	1	1	1	1	0	0	0	0	0	0	0	0	1	2	1	1	4	4	1	2
1765	1	45	2	1	1	4	1	5	62	2	2	38	4	3252	2	5	112	20	3	7	5	1	2	2	2	2	2	2	1	2	2	1	1	0	0	0	0	0	0	0	0	2	2	1	2	1	1	2	1
920	1	36	1	2	2	4	1	4	48	2	1	42	0	3500	2	1	103	21	2	6	6	1	2	2	2	2	2	1	1	2	1	1	1	0	0	0	0	0	0	0	0	2	1	2	2	2	4	1	4
1444	1	28	2	1	1	4	1	3	46	1	1	99	99	2800	1	1	105	14.5	1	8	6	1	2	2	2	2	2	1	1	1	1	1	1	0	0	0	0	0	0	0	0	2	3	2	1	3	1	1	4
1777	1	31	1	1	2	4	1	4	57	2	1	40	5	3350	2	1	110	17	5	12	12	1	2	2	2	2	2	3	1	1	1	1	1	0	0	0	0	0	0	0	0	2	3	1	2	1	1	1	1
1282	1	44	1	1	2	4	1	3	44	1	1	99	99	8000	2	4	105	17	5	99	99	1	2	2	2	2	2	2	2	2	2	2	2	0	0	0	0	0	0	0	0	2	3	2	2	3	3	2	2
1205	1	35	2	1	1	4	1	5	61	2	1	38	5	4400	2	5	120	24	5	14	6	1	2	2	2	2	2	2	1	1	1	1	1	1	1	0	0	0	0	0	0	1	3	1	1	1	1	2	1
1648	1	35	2	1	1	4	1	5	71	1	1	99	99	3300	1	1	115	20	1	11	999	1	2	2	2	2	2	1	1	1	1	1	1	0	1	1	0	0	0	0	0	1	3	1	1	2	2	1	1
325	1	43	2	1	1	4	1	5	70	2	1	99	99	3500	2	1	119	20	5	2	8	1	2	2	2	2	2	1	1	1	1	1	1	0	1	0	0	0	0	0	0	2	3	2	2	1	1	1	1
646	1	36	2	1	1	4	1	5	69	1	1	39	4	6400	2	4	117	24	5	12	6	2	2	2	2	2	2	1	1	1	1	1	1	0	1	1	0	0	0	1	0	1	2	2	2	4	4	1	1
419	1	31	2	1	1	4	1	3	41	2	1	39	2	51	2	1	93	30	1	24	6	1	2	2	2	2	2	1	3	3	1	1	1	0	1	1	0	0	0	0	0	1	1	2	1	1	3	1	1
356	1	44	1	1	2	5	1	3	42	1	1	40	1	370	2	3	112	18	1	15	6	1	2	2	2	2	2	1	1	1	1	1	1	0	0	1	0	0	0	0	0	2	1	1	1	1	1	1	1
331	1	38	2	2	1	4	1	6	76	2	1	40	6	3420	2	1	118	19	1	22	6	1	2	2	2	2	2	1	1	1	1	1	1	0	1	0	0	1	0	0	0	2	1	2	2	2	2	2	3
757	1	32	2	1	1	3	1	6	73	1	1	41	2	3600	2	5	119	21	5	4	5	2	2	2	2	2	2	1	1	2	1	1	1	0	1	0	0	0	0	0	0	1	4	2	2	1	1	1	1
381	1	38	1	1	2	5	1	5	61	1	1	38	2	3890	2	1	117	23	1	10	10	1	2	2	2	2	2	2	1	1	1	1	1	0	0	1	0	0	0	0	0	1	4	1	2	4	2	2	1
1243	1	41	2	1	1	4	1	4	59	2	1	40	7	3350	1	5	101.4	16.4	2	18	6	1	2	2	2	2	2	1	1	1	1	1	1	0	1	0	0	0	0	0	0	1	2	1	1	4	4	2	1
281	1	38	1	1	2	4	1	3	38	1	2	39	0	2930	1	1	100	13.6	5	9	6	1	2	2	2	2	2	1	1	1	1	1	1	1	0	1	0	0	0	0	0	2	1	1	1	2	1	1	1
1681	1	34	2	1	1	4	1	4	57	1	1	99	99	more than 6 Jin	1	1	108	20	2	12	6	1	2	2	2	2	2	1	1	3	1	1	1	1	1	1	0	0	0	1	0	2	1	1	4	1	3	1	1
1454	1	36	2	1	1	4	1	3	38	2	1	41	1	3700	1	1	100	15	2	9	6	1	2	2	2	2	2	1	1	1	1	1	1	0	1	0	0	0	0	0	0	1	2	2	2	2	2	2	2
1277	1	36	2	1	1	4	1	4	57	2	1	41	1	3850	1	5	110	19	1	16	6	1	2	2	2	2	2	2	1	1	1	1	1	0	1	1	0	0	0	0	0	2	2	2	2	1	3	1	1
201	1	29	2	1	1	4	1	5	67	1	1	39	4	3900	1	5	130	38	1	15	6	2	2	2	2	2	2	1	1	1	1	1	1	0	0	1	0	0	0	0	0	1	3	1	1	3	4	1	1
795	1	42	2	1	1	3	1	5	60	2	1	38	2	3000	2	5	115	25	5	6	6	2	2	2	2	2	2	1	1	1	1	1	1	0	1	0	0	0	0	1	0	1	2	1	1	1	2	1	1
1228	1	26	2	1	1	4	1	4	49	2	1	40	2	660	1	1	107	16	1	22	6	1	2	2	2	2	1	1	3	3	1	1	1	0	1	1	0	0	0	0	0	1	3	1	1	4	4	1	1
1790	1	29	2	1	1	4	1	5	63	2	1	40	1	6.8	1	3	101	15	1	18	8	1	2	2	2	2	2	1	1	1	1	1	1	0	1	0	0	0	0	0	0	1	1	4	2	1	1	1	2
347	1	34	2	1	1	4	1	4	52	2	1	99	99	3000	1	1	104	17	2	8	6	1	2	2	2	2	2	1	1	1	1	1	1	0	0	1	0	1	0	0	0	2	4	1	1	2	1	1	4
669	1	34	1	1	2	3	1	5	68	2	1	39	1	4110	2	5	123	27.9	1	6	6	2	2	2	2	2	2	1	1	1	1	1	1	1	1	1	0	0	0	0	0	1	2	1	1	2	2	1	1
866	1	39	2	1	1	4	1	4	49	1	1	39	0	3510	1	5	104.5	15.75	2	999	4	1	2	2	2	2	2	1	1	1	1	1	1	0	1	1	0	0	0	1	0	1	1	1	1	2	4	1	1
861	1	30	2	1	1	4	1	3	41	1	1	40	6	3260	1	1	102	15	1	7	6	1	2	2	2	2	2	1	1	1	1	1	1	1	1	1	0	0	0	0	0	2	1	1	3	1	3	1	1
1675	1	41	2	1	1	4	1	4	54	1	1	38	2	3740g	2	5	115	24	5	8	6	1	2	2	2	2	2	1	1	1	1	1	1	0	1	1	0	0	0	1	0	1	4	1	1	1	1	1	1
784	1	40	2	1	1	4	1	4	57	2	2	36	6	2875	2	1	109	19.5	1	24	6	1	1	2	2	2	2	1	1	1	1	1	1	0	1	0	0	0	0	0	0	1	2	2	2	1	1	1	1
1657	1	38	2	1	1	4	1	6	73	1	1	42	0	3000	1	1	110	40	5	8	5	1	2	2	2	2	2	1	1	1	1	1	1	0	1	0	0	0	0	0	0	1	1	1	1	1	1	1	1
1015	1	39	2	1	1	5	1	4	52	2	1	39	5	4080	2	5	105	20	5	12	6	1	2	2	2	2	2	1	1	1	1	1	1	0	1	0	0	0	0	0	0	2	4	1	1	2	2	2	1
1712	1	34	2	1	1	5	1	3	42	1	1	41	0	3375	2	1	98.2	12.6	1	36	3	1	2	2	2	2	2	1	1	1	1	1	1	0	1	1	0	0	0	0	0	1	1	1	1	1	1	2	2
415	1	35	2	1	1	4	1	5	62	1	1	39	4	3950	1	1	120	26	1	32	6	1	2	2	2	2	2	1	1	1	1	1	1	0	1	1	0	0	1	1	0	2	2	2	2	1	3	1	2
793	1	39	2	1	1	5	1	6	75	1	1	38	0	3000	1	1	122	22	1	24	6	1	2	2	2	2	2	1	1	1	1	1	1	0	1	0	0	0	0	0	0	1	2	1	1	1	1	1	1
841	1	32	2	1	1	4	1	4	55	2	1	41	1	3480	1	1	102	16	1	30	6	1	2	2	2	2	2	1	1	1	1	1	1	0	1	0	0	0	0	0	0	2	4	3	3	2	4	1	1
362	1	40	2	1	1	4	1	4	56	1	1	39	1	3310	1	5	110	17	1	12	6	1	2	2	2	2	2	1	1	1	1	1	1	0	1	1	0	0	0	0	0	2	2	2	2	2	2	1	1
1199	1	30	2	1	1	4	1	4	49	1	1	41	0	6120	1	1	110	16	1	18	6	1	2	2	2	2	2	3	2	3	1	1	1	0	0	1	0	1	0	0	0	1	3	1	2	1	2	1	1
256	1	42	2	1	1	4	1	4	51	2	1	99	99	3150	2	5	99	15	1	23	6	1	2	2	2	2	2	1	1	1	1	1	1	0	0	0	0	0	0	1	0	1	2	1	2	1	1	1	3
1693	1	36	2	1	1	4	1	6	78	2	1	41	0	3570	1	1	116	20	1	13	12	1	2	2	2	2	2	1	1	1	1	1	1	0	1	0	0	0	0	0	0	1	1	1	1	1	1	1	1
368	1	33	2	1	1	3	1	4	57	2	1	39	2	3650	2	5	50	18	1	24	6	1	2	2	2	2	2	1	1	1	1	1	1	0	1	1	0	0	0	0	0	2	4	1	1	4	4	1	2
996	1	36	2	1	1	4	1	4	51	2	1	39	0	3900	2	1	110	18.5	1	12	6	1	2	2	2	2	2	1	2	1	1	1	1	0	1	1	0	0	0	1	0	2	1	1	3	4	4	1	2
371	1	34	2	1	1	4	1	4	51	2	1	99	99	8 Jin	1	1	110.4	19	1	18	6	1	2	2	2	2	1	3	1	1	1	1	1	0	1	0	0	0	0	1	0	2	3	2	4	1	2	1	1
849	1	42	2	1	1	3	1	4	51	2	1	39	10	50	2	4	105	17	2	30	6	2	2	2	2	2	2	2	2	1	1	1	1	0	0	1	0	0	0	1	0	2	4	1	2	3	3	3	1
1011	1	28	2	2	1	4	1	4	51	1	1	40	0	3320	1	1	115	28	1	21	6	1	2	2	2	2	1	1	1	1	1	1	1	0	0	1	0	0	0	0	0	1	2	1	1	1	1	1	1
374	1	35	2	1	1	3	1	3	41	2	1	39	5	1320	1	5	98	30	1	24	6	1	2	2	2	2	2	1	1	2	2	1	1	0	1	0	0	0	0	1	0	4	4	1	4	1	4	4	1
1001	1	37	2	1	1	4	1	3	43	1	2	36	0	5.4 Jin	2	1	110	17	1	8	7	1	2	2	2	2	2	1	1	1	1	1	1	0	1	0	0	0	0	0	0	4	4	4	4	1	4	1	1
1474	1	28	2	1	1	3	1	6	75	2	1	40	1	5 Jin 8 Liang	2	5	120	41	1	999	8	2	2	2	2	2	2	1	1	1	1	1	1	1	1	0	0	0	0	1	0	1	2	1	1	1	4	1	1
1716	1	32	2	1	1	4	1	5	63	1	1	37	6	6600	1	1	118	21	1	23	6	1	1	2	2	2	1	2	1	1	1	1	1	0	1	0	0	0	0	0	0	1	1	1	3	1	3	1	2
379	1	33	2	1	1	2	1	5	71	2	1	40	1	6600g	1	5	110	36	1	6	5	1	2	2	2	2	2	1	1	1	1	1	1	0	1	0	0	0	0	1	0	2	3	2	1	1	4	1	1
1639	1	39	2	1	1	4	1	4	51	2	2	99	99	4.9	1	1	110	32.6	5	1	6	1	2	2	2	2	2	1	1	1	1	1	1	0	1	0	0	0	0	1	0	3	3	2	3	3	4	1	2
533	1	31	2	2	1	4	1	3	42	1	1	38	1	6500	2	1	105	30	2	5	6	1	2	2	2	1	2	1	1	1	1	1	1	0	0	1	0	0	0	1	0	1	3	1	2	2	1	2	2
970	1	35	2	1	1	4	1	3	46	2	1	38	5	7400	1	5	103	15	1	12	6	1	2	2	2	2	2	2	1	2	1	2	1	1	1	1	0	0	0	0	0	3	3	2	3	2	3	1	2
872	1	34	2	1	1	4	1	4	59	2	1	40	2	3600	1	1	105	33	2	12	6	2	2	2	2	2	2	1	1	1	1	1	1	0	1	1	1	0	0	1	0	2	1	1	2	3	2	1	2
76	1	40	2	1	1	4	1	5	67	1	1	38	4	3650	2	5	120	21	3	999	3	1	2	2	2	2	2	1	1	1	1	1	1	0	1	0	0	0	0	0	0	3	3	2	3	2	3	1	2
198	1	43	2	1	1	4	1	4	54	1	1	99	99	4000	1	5	115	19	1	24	6	1	2	2	2	2	2	1	1	1	1	1	1	0	1	1	0	0	0	0	0	2	2	1	1	1	2	1	1
983	1	32	2	1	1	4	1	6	74	2	1	38	5	1560	1	1	130	35	1	11	6	1	2	2	2	2	2	1	1	1	1	1	1	1	1	0	0	0	0	0	0	1	1	1	1	3	4	2	1
1309	1	40	2	1	1	3	1	5	61	1	1	40	0	4.2kg	2	5	110	17	5	6	6	2	2	2	2	2	2	1	1	1	1	1	1	0	1	1	0	0	1	1	0	2	2	1	1	4	4	1	1
393	1	40	2	1	1	3	1	4	51	1	1	38	5	3200	2	1	101	17.5	1	18	6	1	2	2	2	2	2	2	1	1	1	1	1	0	1	1	0	1	1	0	0	1	3	1	2	1	1	1	1
90	1	32	2	1	1	4	1	5	64	2	1	40	0	3125g	1	5	115	18	1	13	6	1	2	2	2	2	2	1	1	1	1	1	1	0	1	0	0	0	0	0	0	2	4	1	1	3	4	1	3
1350	1	35	2	2	1	4	1	4	58	1	1	37	5	Forgot	1	5	112	46	1	10	6	1	2	1	2	2	2	1	1	1	1	1	1	0	1	0	0	0	0	0	0	1	1	1	1	3	4	1	1
1061	1	31	2	1	1	4	1	3	40	1	1	41	6	8600	1	1	105	16	5	8	6	1	2	2	2	2	2	1	1	1	1	1	1	1	1	1	0	0	0	1	0	2	3	1	1	1	1	1	2
814	1	36	2	1	1	4	1	4	56	1	1	40	4	7200	1	5	122	22	1	36	8	1	2	2	2	2	2	1	1	1	1	1	1	0	1	1	0	0	0	1	0	1	4	2	1	2	2	1	1
726	1	29	2	1	1	4	1	4	59	2	1	41	3	3600	2	1	110	16	2	7	6	2	2	1	2	2	2	1	2	1	1	1	1	0	1	0	0	1	0	0	0	1	4	1	3	3	4	1	1
1197	1	36	2	1	1	4	1	5	65	2	1	38	0	3270	2	1	105	18	1	17	6	1	2	1	2	2	2	3	2	1	1	1	1	0	1	0	0	0	1	1	0	2	4	1	1	1	4	1	1
1477	1	24	2	1	1	3	1	4	50	2	1	39	4	2816	1	5	103	14.8	1	12	6	1	2	2	2	2	2	1	1	2	1	1	1	0	1	1	0	0	0	0	0	2	3	1	1	1	1	1	1
447	1	39	2	1	1	4	1	4	55	1	1	41	1	1420g	2	1	100	34	5	8	999	1	2	2	2	2	2	1	1	1	1	1	1	0	0	1	0	0	0	0	0	1	1	1	4	1	2	1	1
405	1	46	2	1	1	4	1	3	42	1	1	40	0	6600	2	5	98	15	1	20	6	1	2	2	2	2	2	3	3	3	2	1	1	0	1	0	0	0	0	0	0	1	2	1	1	1	4	1	1
1365	1	35	2	1	1	4	1	6	76	1	1	40	0	3680	1	1	124	25	1	11	6	1	2	2	2	2	2	1	1	1	1	1	1	0	1	0	0	0	0	0	0	1	3	1	1	2	1	1	1
1305	1	34	2	1	1	4	1	4	58	1	1	39	1	7200	1	4	115	20	5	3	6	1	2	2	2	2	2	1	1	1	1	1	1	0	1	0	0	0	0	0	0	1	1	1	1	1	1	1	1
1793	1	39	2	1	1	2	1	4	58	2	1	38	4	2970	1	5	108	19	2	11	6	1	2	2	2	2	2	1	1	1	1	1	1	0	1	1	0	0	0	0	0	1	1	1	1	3	2	1	1
466	1	40	2	1	1	5	1	6	73	1	2	99	99	more than 6 Jin	2	1	118	36	5	36	60	1	2	2	2	2	1	2	2	1	1	1	1	0	1	0	0	0	0	0	0	2	4	1	1	4	1	1	2
32	1	36	2	1	1	4	1	5	69	1	1	39	1	4000	2	5	116	26	1	24	6	1	2	2	2	2	2	1	1	1	1	1	1	1	1	1	0	0	0	0	0	2	2	1	1	2	2	2	1
412	1	33	2	1	1	4	1	4	53	1	1	40	3	7.2	2	1	106	20	2	15	6	1	2	2	2	2	2	1	1	1	1	1	1	0	1	0	0	0	0	0	0	3	2	2	3	3	3	2	1
385	1	36	2	1	1	5	1	5	60	2	1	99	99	3200	1	3	115	38	4	12	5	1	2	2	2	2	2	1	2	1	1	1	1	1	1	1	0	0	0	0	0	1	2	2	1	1	1	1	1
890	1	34	2	1	1	4	1	4	50	2	1	40	2	3520	1	1	110	23	4	999	6	2	2	2	2	2	2	1	1	1	1	1	1	1	1	1	0	0	0	0	0	2	2	2	2	2	2	2	2
416	1	27	2	1	1	4	1	4	52	2	1	40	0	3340	1	5	103	16	1	20	6	1	2	2	2	2	2	2	2	2	1	1	1	1	1	1	0	0	0	1	0	2	1	1	2	1	1	2	1
1191	1	39	2	1	1	3	1	4	50	1	2	99	99	3750	2	1	102	17.4	1	2	9	1	2	2	2	2	2	1	1	1	1	1	1	0	0	1	0	0	0	1	0	2	2	1	3	1	4	3	1
774	1	30	2	1	1	4	1	4	50	1	1	39	4	3780	1	5	108	23	1	12	6	1	2	2	2	2	2	1	1	1	1	1	1	0	0	1	0	0	0	0	0	2	4	1	4	4	4	1	1
307	1	33	1	1	2	4	1	4	53	1	1	39	6	339	1	5	105	16	1	24	6	1	2	2	2	2	2	2	1	1	1	1	1	0	1	0	0	0	0	1	0	2	2	1	1	1	1	1	2
1240	1	29	2	1	1	3	1	5	62	2	1	37	1	50	2	1	114.5	20.44	5	12	6	1	2	2	2	2	2	1	1	1	1	1	1	0	0	1	0	0	0	0	0	1	1	1	1	1	4	1	1
422	1	37	2	1	1	5	1	5	71	1	2	35	3	2500	1	5	115	20	1	24	6	1	2	2	2	2	2	1	1	1	1	1	1	0	1	0	0	0	0	0	0	2	2	1	1	2	2	2	3
1065	1	37	2	1	1	5	1	4	49	2	1	37	1	2560	2	1	106	17	5	11	5	1	2	2	2	2	2	3	2	1	1	1	1	0	1	0	0	0	0	0	0	1	3	1	1	1	1	1	1
199	1	39	2	1	1	4	1	5	60	1	1	39	1	3050	2	1	107	15	5	36	7	1	2	2	2	2	2	1	1	1	1	1	1	0	0	1	0	0	0	0	0	1	2	1	1	4	4	1	1
994	1	28	2	1	1	4	1	4	52	2	1	40	7	3600	2	1	109	17	1	30	6	1	2	2	2	2	1	3	3	3	1	1	1	0	1	1	0	0	0	0	0	1	4	1	1	2	4	1	1
1178	1	30	2	1	1	4	1	4	59	1	2	30	4	1750g	1	1	120	26	1	6	6	1	2	2	2	2	1	1	1	1	1	1	1	0	1	0	0	0	0	1	0	2	1	2	4	2	4	2	1
1275	1	35	1	1	2	4	1	3	46	1	1	99	99	3300	1	5	110	17	5	13	8	1	2	2	2	2	2	1	3	3	1	1	1	0	0	1	0	0	0	0	0	1	2	1	2	2	2	1	1
343	1	36	2	1	1	4	1	4	48	1	1	99	99	3000	3	5	103	16	2	999	999	1	2	2	2	2	2	1	1	1	1	1	1	1	1	1	0	1	0	0	0	2	3	2	2	3	3	2	2
1196	1	38	2	1	1	3	1	4	48	1	1	38	3	3980	2	1	113	46	5	999	6	1	2	2	2	2	2	1	1	1	1	1	1	0	1	1	0	0	0	0	0	2	2	1	3	2	2	1	2
434	1	40	2	1	1	4	1	6	73	1	1	39	5	3100	1	1	123	43	1	22	5	1	2	2	2	2	2	1	1	1	1	1	1	0	1	0	0	0	0	0	0	2	2	2	2	3	2	2	2
436	1	32	2	1	1	3	1	3	42	1	1	40	0	3100	1	1	98.5	31	5	8	7	1	2	2	2	2	1	3	3	3	3	3	3	1	1	0	0	0	0	0	0	1	2	1	1	1	1	1	1
1565	1	26	2	1	1	4	1	4	55	1	1	38	1	3000	2	1	104	17	1	13	6	1	2	1	2	2	2	3	2	3	1	1	1	0	1	0	0	0	0	1	0	1	4	1	1	1	1	1	1
214	1	43	1	1	2	4	1	3	43	1	1	37	99	3300	2	1	105	30	4	999	11	1	2	2	2	2	2	1	2	1	1	1	1	0	1	0	0	0	0	1	0	2	3	1	1	2	3	2	1
441	1	42	2	1	1	4	1	5	69	2	2	35	1	2000	2	3	117	20	3	999	6	1	1	2	2	2	2	3	2	2	2	2	1	0	1	0	0	0	0	0	0	2	2	1	2	4	3	1	1
442	1	34	2	1	1	4	1	4	55	2	1	39	6	3.51	1	5	108	17	5	18	6	1	2	2	2	2	2	1	3	3	1	1	1	0	1	0	0	0	0	0	0	1	2	2	1	1	2	1	2
443	1	36	2	1	1	4	1	5	61	2	1	99	99	3000	2	2	103	14.5	4	1	999	1	1	2	2	2	1	1	1	1	1	1	1	0	1	0	0	0	0	1	0	1	1	1	2	2	4	1	2
1694	1	34	2	1	1	3	1	5	69	2	1	38	5	6.9 Jin	2	4	112	22	1	12	7	2	1	2	2	2	1	1	2	1	1	1	1	0	0	1	0	0	0	0	0	2	3	3	2	2	3	1	2
427	1	39	1	1	2	4	1	3	41	1	1	38	0	3750	2	5	103	17	2	6	3	1	2	2	2	2	2	2	3	3	1	1	1	0	1	1	0	0	0	1	0	1	2	1	4	2	2	1	1
452	1	38	2	2	1	4	1	5	65	1	1	38	2	2880	1	1	112	19	1	28	6	1	1	2	2	2	2	1	3	3	1	1	1	0	1	0	0	1	0	0	0	1	3	1	1	1	4	1	1
1623	1	34	2	1	1	4	1	5	63	1	1	39	2	3980	2	5	130	21	1	12	6	1	2	2	2	2	2	1	2	1	1	1	1	0	1	0	0	1	0	0	0	1	1	1	2	2	2	1	1
454	1	32	2	1	1	4	1	3	45	2	1	39	3	6800	2	1	105	36	1	12	6	1	1	2	2	2	2	3	3	3	1	1	1	0	1	1	0	0	0	0	0	2	1	1	4	1	4	1	2
1507	1	35	2	1	1	5	1	4	59	1	1	40	3	3560	1	1	120	27	1	25	6	1	2	1	2	2	2	3	2	1	1	1	1	0	1	0	0	0	0	0	0	2	1	1	2	1	1	3	1
1038	1	32	1	1	2	5	1	4	49	1	1	37	1	3965	2	1	103	19	1	24	6	1	2	1	2	2	2	1	1	1	1	1	1	0	1	0	0	0	0	0	0	1	3	1	2	1	1	1	1
392	1	33	2	1	1	4	1	3	43	1	1	41	99	3500	2	1	102	16.5	1	24	8	1	2	2	2	2	2	1	1	1	1	1	1	0	1	0	0	0	0	0	0	1	1	1	1	1	3	1	1
770	1	31	2	1	1	4	1	5	69	1	2	37	0	2950	1	5	110	20	5	18	5	2	2	1	2	2	2	1	1	1	1	1	1	0	1	0	0	0	0	0	0	1	3	2	3	1	4	2	2
467	1	30	2	1	1	4	1	4	50	2	1	40	2	3100	1	1	101	15.7	1	12	6	1	2	2	2	2	2	1	1	1	1	1	1	0	1	1	0	0	0	0	0	2	4	1	2	2	3	1	1
86	1	36	2	1	1	4	1	6	72	2	1	38	1	3150	1	1	118	42	2	22	5	1	2	2	2	2	2	1	1	1	1	1	1	0	0	1	0	0	0	0	0	1	3	1	1	2	2	1	3
473	1	46	2	1	1	3	1	3	41	1	1	39	6	6 Jin 8 Liang	2	5	50	16	5	29	10	1	2	2	2	2	2	1	1	1	1	1	1	0	1	0	0	0	0	0	0	1	2	1	3	2	4	1	1
6	1	27	2	1	1	4	1	4	54	2	1	42	0	3000	2	5	110	32	1	17	6	1	2	2	2	2	2	1	1	1	1	1	1	0	1	0	0	1	0	0	0	1	1	1	2	4	4	1	1
1210	1	39	2	1	1	4	1	4	55	1	2	36	5	2620	2	1	110	22.5	1	24	7	1	2	2	2	2	2	1	3	3	1	3	1	0	1	1	0	0	0	0	0	3	3	1	4	4	4	2	4
346	1	33	2	1	1	4	1	5	64	1	1	40	2	3750	2	1	110	17	1	21	8	2	2	2	2	2	2	1	1	1	1	1	1	1	1	1	1	1	0	1	1	3	2	2	3	1	4	1	1
1045	1	34	2	1	1	2	1	4	51	1	1	39	4	3500	2	5	110	18	1	18	3	1	2	2	2	2	2	1	2	1	1	1	1	0	1	1	1	1	1	1	0	1	1	1	2	4	4	1	1
695	1	36	2	1	1	4	1	4	58	1	1	39	4	3550	1	1	118	27	4	12	6	2	2	2	2	2	2	1	1	1	1	1	1	0	1	1	0	0	0	0	0	1	1	1	3	1	3	1	1
1233	1	39	2	1	1	4	1	5	66	2	1	37	1	3350	2	5	110	19	5	8	4	1	2	2	2	2	1	2	2	2	1	1	1	0	1	0	0	0	0	0	0	2	3	1	2	2	2	1	1
1221	1	34	2	1	1	5	1	4	55	2	1	38	5	3500	1	1	106	32	1	16	8	1	2	2	2	2	2	1	1	1	1	1	1	0	1	1	0	0	0	0	0	1	1	1	2	1	1	2	1
481	1	40	2	1	1	4	1	5	68	2	1	99	99	3350	2	1	118	25	1	8	6	1	2	2	2	2	2	1	1	1	1	1	1	1	1	1	0	0	0	0	0	2	4	1	2	1	2	1	1
292	1	33	1	1	2	3	1	4	49	1	1	40	2	4250	2	1	103	30	2	12	6	1	2	2	2	2	2	1	1	1	1	1	1	0	0	1	0	0	0	0	0	1	4	1	1	4	4	1	1
980	1	40	2	1	1	3	1	5	60	1	1	99	99	3360	2	5	113	15	1	24	8	2	2	2	2	2	2	1	2	1	1	1	1	0	1	1	0	0	0	0	0	1	2	1	2	1	3	1	1
402	1	41	2	1	1	4	1	5	68	2	1	38	99	3806	1	5	118	47	2	24	6	1	2	2	2	2	2	2	1	1	1	1	1	1	1	0	0	0	0	0	0	3	3	2	2	2	4	1	1
524	1	36	2	1	1	4	1	3	46	2	1	40	5	1200	2	5	100	18	2	16	4	1	2	2	2	2	2	2	3	2	1	1	1	0	1	0	0	0	0	0	0	1	2	1	2	2	2	1	1
180	1	35	2	1	1	3	1	4	57	1	1	39	6	2800g	2	5	115	19	4	2	4	1	2	2	2	2	2	2	1	1	1	1	1	1	1	1	0	1	0	0	0	2	2	2	1	2	4	1	1
526	1	34	1	1	2	4	1	5	69	1	1	99	99	3200	1	1	118	19	3	999	6	1	2	2	2	2	1	1	1	1	1	1	1	0	1	1	0	1	1	1	0	1	2	1	2	1	3	1	1
1407	1	37	2	1	1	3	1	4	59	1	1	40	0	7600g	1	5	112	19.7	2	999	6	2	2	2	2	2	2	2	1	1	1	1	1	0	1	0	0	0	0	0	0	2	1	1	1	2	4	1	3
3	1	33	2	2	1	4	1	3	46	2	1	39	6	3980	1	1	113	20	1	18	6	1	2	2	2	2	2	1	1	1	1	1	1	0	1	0	0	0	0	0	0	1	3	1	2	2	1	1	1
817	1	43	2	1	1	3	1	4	55	1	2	35	1	2300	2	5	110	17	5	4	6	1	2	2	2	2	2	2	2	2	1	1	1	0	1	1	0	0	0	1	0	1	1	1	1	2	2	1	1
818	1	36	2	1	1	4	1	4	55	1	2	36	6	2280	1	5	95	16.5	5	8	6	1	2	2	2	2	2	1	1	1	1	1	1	0	1	1	0	0	1	1	0	2	2	2	2	2	2	1	2
1048	1	38	2	1	1	4	1	3	40	1	1	99	99	3720	2	5	103	19	1	8	6	1	2	2	2	2	2	1	1	1	1	1	1	0	1	0	0	0	0	0	0	2	1	1	1	1	1	1	2
501	1	33	2	1	1	4	1	5	65	2	1	40	2	3500	2	1	115	21	1	12	6	1	2	2	2	2	2	1	1	1	1	1	1	0	1	0	0	1	0	0	0	2	4	1	1	1	3	1	4
1270	1	33	1	1	2	4	1	5	65	2	1	39	4	3600	2	5	110.9	21	3	0	999	1	2	2	2	2	2	3	1	1	1	1	1	1	1	1	0	1	0	0	0	3	2	1	1	3	3	1	1
147	1	40	2	1	1	3	1	3	44	2	1	40	99	8 Jin 2 Liang	1	1	1.05	36	5	1	6	1	2	2	2	2	2	2	2	3	1	1	1	1	1	1	0	1	0	1	0	4	3	2	4	3	4	2	2
469	1	34	2	1	1	5	1	5	60	2	1	40	1	8300	1	5	124	25	1	12	6	1	2	2	2	2	2	1	1	1	1	1	1	0	1	0	0	0	0	0	0	1	4	1	2	2	2	1	1
826	1	34	1	1	2	4	1	5	65	1	1	99	99	13	2	1	112	17.5	1	999	999	1	2	2	2	2	2	1	1	1	1	1	1	0	0	1	0	0	0	0	0	4	1	4	4	1	1	4	4
581	1	38	2	1	1	2	1	3	40	1	1	38	2	7.1	2	1	100	36	1	2	1	1	2	2	2	2	2	1	1	1	1	1	1	0	0	0	0	0	0	1	0	1	3	2	4	3	4	1	1
700	1	36	2	2	1	4	1	5	63	1	1	40	0	3800	2	1	120	24	1	22	6	1	2	2	2	2	2	1	1	1	1	1	1	0	1	1	0	0	0	1	0	1	2	1	1	1	1	1	1
1014	1	32	2	1	1	4	1	4	59	2	1	39	2	3050	1	5	103	30.5	1	18	6	1	2	2	2	2	2	1	1	1	1	1	1	0	1	0	0	0	0	0	0	3	3	1	3	2	2	1	1
1067	1	23	2	1	1	3	1	3	45	1	1	41	5	6.1	2	2	105	16	1	8	999	1	2	2	2	2	2	1	3	1	1	1	1	1	1	1	0	1	1	1	0	2	3	2	2	3	3	1	2
855	1	38	2	1	1	4	1	3	44	2	1	99	99	6.6	1	5	105	34	1	18	8	2	2	2	2	2	2	1	1	1	1	1	1	0	1	0	0	0	0	0	0	1	3	3	1	2	4	1	2
1165	1	34	2	1	1	5	1	5	64	1	1	40	0	3720	1	1	116	22	1	19	7	1	2	2	2	2	2	1	1	1	1	1	1	1	1	0	0	0	0	1	0	2	1	1	4	1	2	1	1
457	1	33	2	1	1	5	1	6	76	1	1	40	3	3550	2	1	120	23	1	18	8	1	2	2	2	2	2	1	1	1	1	1	1	0	1	0	0	0	0	0	0	1	1	1	2	2	2	1	2
286	1	37	2	1	1	5	1	4	51	1	1	39	8	6400	2	5	110	36	1	18	6	1	2	2	2	2	2	1	1	1	1	1	1	0	0	0	0	0	0	1	0	1	3	1	1	1	2	2	2
658	1	35	2	1	1	4	1	3	42	1	1	40	1	3358	1	1	107	16.6	1	30	8	1	2	2	2	2	2	1	1	1	1	1	1	0	0	1	0	0	0	0	0	1	1	1	1	1	1	1	1
1448	1	33	2	1	1	4	1	3	43	1	1	99	99	3500	2	5	104	18	5	8	6	2	2	2	2	2	2	1	1	1	1	1	1	0	1	0	0	0	0	0	0	2	2	2	2	1	2	1	2
320	1	39	2	1	1	4	1	4	51	2	1	42	1	3.2	2	1	103	16	1	13	7	1	2	2	2	2	2	1	1	1	1	1	1	0	1	1	0	0	0	0	0	1	2	1	2	1	2	1	1
305	1	35	2	2	1	4	1	5	61	1	1	37	0	2980	1	5	115	17.8	2	8	6	1	2	2	2	2	2	1	2	2	1	1	1	0	0	1	0	0	0	0	0	1	2	1	1	2	2	1	1
275	1	40	1	1	2	4	1	5	60	1	1	99	99	7100	2	5	110	18	1	99	99	1	2	2	2	2	2	1	3	3	1	1	1	0	1	1	0	0	0	1	0	2	1	2	1	1	1	1	1
177	1	32	2	1	1	4	1	4	51	1	1	38	0	4000	2	1	118	26	1	12	999	1	2	2	2	2	2	1	1	1	1	1	1	1	1	1	0	0	0	0	0	1	3	1	2	4	3	1	1
577	1	31	1	1	2	4	1	4	55	2	1	99	99	394	2	1	113	18.5	5	999	999	1	2	2	2	2	2	1	1	1	1	1	1	0	1	0	0	1	0	0	0	2	3	2	2	3	3	3	4
527	1	37	2	1	1	4	1	5	67	1	1	99	99	Forgot	1	1	120	24	1	24	6	1	2	2	2	2	2	1	1	1	1	1	1	0	1	1	0	1	0	1	0	1	1	1	1	1	1	1	1
1159	1	39	2	1	1	5	1	3	46	1	1	38	4	3740	1	5	103	15	1	16	6	1	2	2	2	2	2	1	1	1	1	1	1	0	1	0	0	0	0	0	0	2	1	1	1	2	2	1	2
604	1	35	2	1	1	4	1	5	60	1	1	39	6	6.6	1	1	106	30	2	1	6	1	2	2	2	2	2	1	1	1	1	1	1	1	1	0	0	1	0	0	0	1	1	1	1	1	4	1	2
626	1	32	2	1	1	4	1	6	74	2	1	99	99	3700	2	1	125	24.6	2	8	4	1	2	2	2	2	2	1	1	1	1	1	1	0	0	0	0	0	0	1	0	1	2	1	1	1	1	1	1
1587	1	31	2	1	1	4	1	4	56	1	1	41	1	3800	1	1	111	34	3	4	4	1	2	2	2	2	2	1	1	1	1	1	1	1	1	1	0	1	0	0	0	1	3	1	1	1	4	1	1
605	1	36	2	1	1	4	1	3	41	2	1	40	5	3400	1	1	98	16	5	8	6	1	2	2	2	2	2	1	1	1	1	1	1	0	0	1	0	0	0	1	0	2	1	1	1	1	4	1	1
1722	1	25	2	1	1	3	1	4	59	2	1	39	1	3150	1	5	117	22	1	18	6	1	2	2	2	2	2	1	1	1	1	1	1	0	1	0	0	0	0	1	0	2	2	2	1	1	2	1	1
1322	1	32	2	1	1	4	1	4	49	2	1	40	0	3800	2	1	103	35	1	12	7	1	2	2	2	2	2	2	1	1	1	1	1	1	1	0	0	0	0	1	0	2	4	1	2	2	2	2	1
181	1	31	1	1	2	4	1	3	41	1	1	40	0	3kg	1	1	105	16	3	1	1	1	2	1	2	2	2	1	2	2	1	1	1	0	0	1	0	0	0	0	0	1	2	1	1	2	2	1	1
773	1	32	2	1	1	4	1	3	42	1	1	41	2	3680	2	1	104	15	5	24	6	1	2	2	2	2	2	1	1	1	1	1	1	0	1	1	0	0	1	1	0	2	3	2	2	2	2	1	3
372	1	32	2	1	1	4	1	4	53	2	1	99	99	3000	1	1	108	19	1	10	999	1	2	2	2	2	2	1	1	1	1	1	1	0	1	1	0	0	0	0	0	1	2	1	1	1	4	1	1
776	1	32	2	1	1	4	1	4	55	2	1	39	2	3090	1	1	106	18	1	20	5	1	2	2	1	2	2	1	3	1	3	1	3	1	1	1	0	0	0	0	0	1	4	1	1	3	3	2	2
1301	1	33	2	1	1	4	1	5	61	2	1	38	5	3100	1	1	115	20	5	7	6	1	2	2	2	2	2	1	2	1	1	1	1	0	1	0	0	0	0	0	0	1	3	1	1	1	1	1	1
1516	1	33	2	1	1	4	1	4	58	2	1	42	1	3800	2	1	108	16	1	16	999	1	2	2	2	2	2	2	3	1	1	1	1	1	1	1	0	0	0	1	0	2	4	1	1	2	1	1	1
1369	1	33	2	2	1	4	1	6	74	1	1	40	5	3,350	2	1	123	24	1	11	6	1	2	2	2	2	2	1	1	1	1	1	1	0	1	0	0	0	0	0	0	2	4	2	3	3	3	1	2
59	1	35	2	1	1	4	1	4	52	2	1	37	3	3000	1	1	105	19.3	2	8	6	1	2	2	2	2	2	1	2	3	1	1	1	0	1	1	0	0	0	1	0	2	4	1	3	3	3	1	3
227	1	34	2	1	1	4	1	5	68	2	1	40	2	3200	1	1	108	17	1	31	6	1	2	2	2	2	2	2	1	3	1	1	1	0	1	1	0	0	0	1	0	2	3	2	2	1	1	1	1
1355	1	31	1	1	2	4	1	3	46	2	1	40	5	3600	1	5	106	21	5	999	999	1	2	2	2	2	2	1	1	1	1	1	1	0	1	1	0	1	0	0	0	2	4	1	2	2	4	1	1
363	1	32	2	1	1	4	1	5	70	1	1	40	6	3400	1	1	115	42	2	8	6	1	1	2	1	1	1	1	1	1	1	1	1	1	1	1	1	1	1	1	1	1	4	1	1	4	4	1	1
555	1	30	2	1	1	4	1	3	43	2	1	40	0	1600	2	1	118	19	5	18	6	1	2	2	2	2	2	1	1	1	1	1	1	0	1	0	0	0	0	0	0	1	1	1	1	2	2	1	1
187	1	33	2	1	1	4	1	3	45	1	1	42	1	4000g	2	1	52.5	18	4	5	6	1	2	2	2	2	2	1	1	1	1	1	1	0	0	1	0	0	0	1	0	1	2	1	1	2	3	1	1
1602	1	34	2	1	1	4	1	4	48	2	1	99	99	3650	1	5	107	34	1	15	999	1	2	2	2	2	2	1	1	1	1	1	1	0	1	0	0	0	0	0	0	1	1	1	3	1	1	1	1
1729	1	33	2	1	1	4	1	5	65	2	1	39	0	3360	2	5	115	22	3	0	6	1	2	2	2	2	2	1	1	1	1	1	1	0	1	0	0	0	0	0	0	1	3	1	3	4	4	1	1
1548	1	34	1	1	2	4	1	5	64	1	1	99	99	7200	1	5	110	21	1	10	10	1	2	2	2	2	2	1	2	1	1	1	1	0	1	0	0	0	0	0	0	2	2	1	2	1	4	1	1
1179	1	35	2	1	1	5	1	4	59	2	1	41	3	3850	1	1	111	19.5	1	26	7	1	2	2	2	2	2	2	3	3	1	1	1	0	1	0	0	0	0	0	0	1	1	1	1	1	1	1	1
1268	1	35	2	1	1	4	1	4	49	2	1	39	1	3240	2	5	98	15.3	1	16	5	1	2	2	2	2	2	1	2	1	1	1	1	1	1	1	0	1	0	1	0	2	2	1	2	2	2	2	1
949	1	30	2	1	1	4	1	3	42	2	1	39	7	6kg	1	1	100	30	2	18	11	1	2	2	2	2	2	1	1	2	1	1	1	0	1	1	0	0	0	0	0	3	4	3	4	1	3	1	1
1043	1	32	2	1	1	4	1	3	45	2	1	40	1	3050	1	5	100	15	1	16	6	1	2	2	2	2	2	1	1	1	1	1	1	0	0	1	0	0	0	0	0	1	2	1	2	1	1	1	3
573	1	28	2	1	1	4	1	3	42	2	1	37	1	4950	2	2	95	14	5	12	6	1	2	2	2	2	2	2	2	1	1	1	1	0	1	0	0	0	0	0	0	1	1	3	2	1	3	1	1
574	1	31	2	1	1	4	1	5	60	1	1	39	7	1350	1	5	107	16	1	36	6	1	2	2	2	2	2	1	1	1	1	1	1	0	1	1	0	0	0	1	0	1	4	1	2	3	4	1	1
530	1	43	2	1	1	4	1	3	47	1	1	39	4	3200	2	1	102	15	1	36	8	1	2	2	2	2	2	1	1	1	1	1	1	0	1	1	0	1	1	1	0	1	3	1	1	2	4	1	1
1185	1	40	2	1	1	4	1	4	54	2	1	40	5	2500	1	5	104	17	4	2	6	1	2	2	2	2	2	1	1	1	1	1	1	0	1	1	0	1	0	0	0	1	3	1	2	1	1	1	2
1133	1	34	2	1	1	5	1	3	46	1	1	37	5	3300	1	5	100	24	1	14	6	1	2	2	2	2	2	1	1	1	1	1	1	0	1	1	0	0	0	0	0	2	4	1	1	4	3	1	1
1557	1	34	2	1	1	4	1	5	60	2	1	41	6	4490	2	1	115	22.5	1	18	6	1	2	2	2	2	2	1	2	1	1	1	1	0	1	1	0	0	0	1	0	1	3	1	1	1	4	1	1
1461	1	31	2	1	1	4	1	3	40	2	1	41	0	3000	1	5	105	16.5	1	9	9	1	2	2	2	2	2	1	1	1	1	1	1	0	1	1	0	0	0	0	0	1	1	1	2	1	2	2	3
584	1	30	2	2	1	4	1	5	60	2	1	99	99	50	1	1	115	42	2	10	6	2	2	2	2	2	2	1	1	1	1	1	1	0	1	0	0	0	0	0	0	1	2	1	1	1	1	1	1
585	1	30	2	1	1	4	1	3	42	2	1	40	5	3550	1	1	103	31	1	24	6	1	2	2	2	2	2	1	3	3	1	1	1	0	1	1	0	0	0	1	0	2	1	1	1	1	1	1	2
587	1	34	2	1	1	4	1	3	47	2	1	99	99	3200	1	1	106	20	5	8	6	1	2	2	2	2	2	1	1	1	1	1	1	1	1	1	0	0	0	1	0	1	2	1	2	1	4	1	1
931	1	34	2	1	1	4	1	5	64	1	1	39	2	4100	1	5	118	22	3	2	999	1	2	2	2	2	2	3	1	1	1	1	1	0	0	0	0	0	0	1	0	1	1	1	1	1	1	1	2
230	1	32	2	1	1	4	1	4	57	2	1	39	2	3880	1	3	108	17.8	5	6	6	1	2	2	2	2	2	1	1	1	2	1	1	0	1	0	0	1	1	0	0	1	3	1	3	2	3	1	3
1335	1	38	2	1	1	4	1	3	47	2	1	39	1	3000	2	4	100	15	4	6	6	1	2	2	2	2	2	1	1	2	1	1	1	0	1	1	0	0	0	0	0	2	3	1	3	1	2	1	1
623	1	34	2	1	1	4	1	5	64	2	1	99	99	3350	1	1	111	17.6	1	23	6	1	2	1	2	2	2	2	1	1	1	1	1	0	1	0	0	0	0	0	0	1	1	1	1	1	1	1	2
602	1	32	2	1	1	4	1	3	42	1	1	38	3	3370	1	1	106	17.5	1	16	6	1	2	2	2	2	2	1	1	1	1	1	1	1	1	1	0	0	0	1	0	2	2	1	2	4	4	1	1
1611	1	23	2	1	1	2	1	4	48	1	1	99	99	3380	1	1	110	36	1	999	6	1	2	2	2	2	2	1	1	1	1	1	1	0	1	1	0	0	1	0	0	2	4	1	2	1	4	1	1
1537	1	31	2	1	1	4	1	5	64	1	1	38	2	3150	2	1	120	38	1	14	6	1	2	2	2	2	2	2	2	3	1	1	1	0	1	1	0	0	0	0	0	1	2	1	1	1	1	1	1
463	1	31	2	1	1	4	1	5	69	1	1	37	0	3960	2	5	117	38	1	18	6	1	2	2	2	2	2	1	1	1	1	1	1	0	1	1	0	0	0	0	0	2	1	1	1	2	3	1	1
426	1	35	2	1	1	4	1	4	55	2	1	39	5	4300	2	1	111	19	2	13	12	1	2	2	2	2	2	1	1	1	1	1	1	0	1	0	0	0	0	0	0	2	3	1	3	3	4	2	1
34	1	33	2	1	1	4	1	4	52	2	1	40	3	3500	1	1	111	19	1	17	6	1	2	2	2	2	2	3	2	2	1	1	1	0	1	1	0	0	0	0	0	2	3	2	2	2	2	1	2
790	1	48	2	1	1	4	1	4	53	2	1	40	3	2780	1	4	108	18.5	1	8	4	1	2	2	2	2	2	1	1	1	1	1	1	1	1	0	0	0	0	0	0	2	1	1	4	2	3	1	1
711	1	40	1	1	2	5	1	4	55	2	1	39	0	2630	2	1	108	15	2	24	6	1	2	2	2	2	2	1	1	1	1	1	1	0	1	0	0	0	0	0	0	1	2	1	1	1	3	1	1
328	1	34	2	1	1	4	1	4	49	1	1	39	0	3160g	1	5	110	18	1	12	8	1	2	2	2	2	2	1	1	1	1	1	1	0	1	1	0	0	0	1	0	2	2	1	2	1	2	1	2
1361	1	31	2	1	1	4	1	3	42	1	1	99	99	3310	2	1	103	18	4	5	6	1	2	2	2	2	2	1	2	1	1	1	1	0	1	0	0	0	0	0	0	2	3	2	2	2	2	2	1
1018	1	35	2	1	1	4	3	5	71	2	1	39	2	6600	2	1	113	18.6	1	10	999	2	2	2	2	2	2	3	3	1	1	1	1	0	1	0	0	0	0	0	0	2	2	2	2	2	3	2	2
1262	1	38	2	1	1	4	1	5	64	2	1	38	3	3100	1	1	115	18	1	24	6	1	2	2	2	2	2	1	1	1	1	1	1	1	1	1	0	0	0	0	0	1	3	1	2	2	3	2	1
613	1	30	2	1	1	4	1	5	62	1	1	37	3	2.5	2	2	114	16	1	28	6	1	2	2	2	2	1	2	3	3	2	2	2	0	1	0	0	0	0	0	0	2	4	2	3	3	4	1	2
1103	1	26	2	1	1	3	1	4	55	1	1	39	0	3550	1	5	104	17.4	2	17	6	1	2	2	2	2	2	1	1	1	1	1	1	0	1	1	0	1	1	1	0	2	4	1	4	2	4	1	1
1735	1	44	2	1	1	4	1	6	77	1	1	39	5	3460	2	1	130	24.4	5	15	999	1	2	2	2	2	2	2	1	1	1	1	1	0	1	0	0	1	0	1	0	3	3	2	3	3	4	1	1
134	1	39	2	1	1	4	1	5	66	2	1	40	3	5200	1	1	117	19.4	1	18	6	1	2	2	2	2	2	1	1	1	1	1	1	0	1	1	0	0	0	0	0	1	3	1	1	1	4	1	1
603	1	35	2	1	1	4	1	4	51	1	1	39	1	3250	2	2	100	13	1	24	8	1	2	2	2	2	2	1	1	1	1	1	1	0	0	0	0	0	0	1	0	1	2	2	2	2	2	1	1
1153	1	36	2	1	1	4	1	5	62	2	1	37	2	3030	1	5	109	18.26	1	36	10	1	2	2	2	2	2	1	1	1	1	1	1	0	1	0	0	0	0	0	0	1	1	1	4	1	2	1	1
493	1	34	2	1	1	4	1	4	49	1	1	37	1	26	2	5	115	17	1	18	6	1	2	2	2	2	2	1	1	1	1	1	1	0	1	0	0	0	0	0	0	2	2	2	2	2	3	3	3
1685	1	43	2	1	1	3	1	3	46	2	1	37	3	5400	2	1	103	15	1	15	6	1	2	2	2	2	2	1	3	3	1	1	1	1	1	1	0	1	1	1	0	1	1	1	3	2	2	1	1
520	1	29	2	1	1	3	4	5	66	2	1	41	0	3000	1	5	113	38	1	26	6	1	2	2	2	2	2	1	1	1	1	1	1	1	1	0	0	0	0	0	0	1	4	1	1	4	4	1	1
921	1	43	1	1	2	2	1	3	46	1	1	99	99	3600g	2	5	113	27	1	36	7	2	2	1	2	2	2	1	3	3	1	1	1	0	1	1	0	0	0	0	0	2	2	1	4	3	3	2	1
633	1	31	2	2	1	4	1	3	44	2	1	39	0	3700	1	1	105	18	1	11	6	1	2	2	2	2	2	1	1	1	1	1	1	0	0	0	0	0	0	1	0	1	2	1	1	1	3	1	1
142	1	36	2	1	1	4	1	5	60	1	1	99	99	3300	1	1	108	18	1	22	6	1	1	2	2	2	2	1	2	1	1	1	1	0	1	1	0	0	0	1	0	2	3	2	2	2	3	2	4
1414	1	30	2	2	1	4	1	3	45	2	1	99	99	5	2	1	100	28	5	4	6	1	2	2	2	2	2	1	1	1	1	1	1	0	1	1	0	1	0	1	0	1	4	2	2	1	4	1	1
601	1	42	2	1	1	4	1	3	43	2	1	99	99	3350	2	1	98	15	5	12	4	1	2	2	2	2	2	1	1	1	1	1	1	0	1	1	0	0	0	0	0	1	2	1	2	1	1	2	1
340	1	42	2	1	1	2	1	4	56	2	1	39	1	10 Jin	2	5	115	22	2	10	8	1	2	2	2	2	2	1	1	1	1	1	1	0	0	1	0	0	0	0	0	1	3	1	1	3	4	1	1
1638	1	39	1	1	2	3	1	4	59	1	1	99	99	3800	2	1	1.2	22.5	2	24	18	2	2	1	2	2	1	1	1	1	1	1	1	0	1	1	0	1	0	0	0	1	1	1	2	3	3	2	1
1212	1	33	1	1	2	4	1	5	62	1	1	99	99	3900	1	1	120	22	2	999	999	1	2	2	2	2	2	1	1	1	1	1	1	0	1	1	1	0	0	1	0	1	1	1	1	1	3	1	1
1480	1	32	2	2	1	4	1	4	58	2	1	40	6	3700	2	5	114	42	5	11	6	1	2	1	2	2	2	1	1	1	1	1	1	0	1	1	0	0	0	1	0	1	1	1	1	1	1	1	2
1494	1	43	2	1	1	4	1	3	44	2	1	39	2	3500	2	5	103	17	5	24	6	1	2	2	2	2	2	3	2	2	1	2	1	0	1	0	0	0	0	0	0	1	4	1	2	1	1	1	2
1183	1	31	2	1	1	4	1	5	63	2	2	36	5	2100	2	2	108	19	3	0	9	1	1	1	1	1	1	1	1	1	1	1	1	1	1	1	1	1	1	1	1	2	3	2	2	3	3	2	2
1445	1	33	2	1	1	3	1	4	54	2	1	38	6	2900	1	5	110	25	1	12	6	2	2	1	2	2	2	1	1	1	1	1	1	0	1	0	0	0	0	1	0	2	1	1	2	3	3	1	1
1563	1	29	2	1	1	3	1	5	63	1	1	39	1	4000	2	3	125	35	2	999	999	2	2	2	2	2	1	1	1	1	1	1	1	1	1	1	0	0	1	1	0	2	1	4	2	1	3	2	2
832	1	40	2	1	1	4	1	3	45	1	1	99	99	3500	2	5	100	17.5	2	18	5	1	2	2	2	2	2	3	2	3	1	1	1	1	1	1	0	1	0	1	1	1	1	2	1	1	1	1	1
650	1	38	2	1	1	4	1	5	66	2	1	40	2	3710	2	5	120	20	1	11	10	1	2	2	2	2	2	1	2	1	1	1	1	0	1	0	0	0	0	1	0	1	2	1	1	1	1	1	1
318	1	32	2	1	1	4	1	3	42	2	1	40	6	4010	1	1	102	15	2	23	6	1	2	2	2	2	2	3	2	2	2	2	1	0	0	1	0	0	0	0	0	1	1	4	2	1	2	2	2
1677	1	35	2	1	1	4	1	3	44	1	1	41	0	3710	1	5	95	14.5	1	17	6	1	2	2	2	2	1	1	1	1	1	1	1	0	1	1	0	0	0	0	0	2	2	1	3	2	3	1	2
1635	1	40	2	1	1	4	1	5	67	1	1	38	0	6.8	1	4	110	42	1	12	6	1	2	2	2	2	2	3	1	1	1	1	1	0	1	1	0	1	0	1	0	2	2	2	2	3	3	2	1
1394	1	29	2	1	1	4	1	4	49	1	1	38	3	7.32	2	5	112	36	1	14	6	2	2	2	2	2	2	1	1	1	1	1	1	1	1	0	0	0	0	0	0	2	1	2	2	1	1	1	1
46	1	37	2	1	1	2	1	4	57	2	1	37	0	2735	2	3	115	22	5	10	6	1	2	2	2	2	2	1	3	3	1	1	1	1	1	0	0	1	0	1	0	2	2	1	2	3	3	1	2
279	1	40	2	1	1	4	1	5	62	1	1	39	2	3700	2	5	105	22	3	6	7	1	2	2	2	2	2	1	1	1	1	1	1	1	1	1	0	0	0	1	0	1	2	1	3	1	3	1	1
507	1	33	2	1	1	5	1	5	66	2	1	40	1	3100	1	1	114	32	1	15	6	1	2	2	2	2	2	1	3	2	1	1	1	0	1	0	0	0	0	1	0	1	3	2	2	2	2	2	1
1047	1	34	2	1	1	4	1	3	47	1	1	39	3	3750	2	1	110	20	5	18	6	1	2	2	2	2	2	1	1	1	1	1	1	0	1	0	0	0	0	0	0	1	4	1	2	1	1	1	1
1318	1	31	2	1	1	3	1	4	54	1	1	39	5	3330	2	1	110	40	4	5	12	1	2	2	2	2	2	1	1	1	1	1	1	1	1	1	1	1	1	0	0	2	3	2	2	2	3	2	3
941	1	42	2	1	1	4	1	4	51	1	1	38	0	3200	2	5	110	31	5	10	8	1	2	2	2	2	2	1	1	1	1	1	1	1	1	1	0	1	0	1	0	1	2	1	1	1	1	1	1
43	1	33	2	1	1	4	1	5	62	1	1	41	0	3300	1	1	107	16	2	15	4	1	2	2	2	2	2	1	1	1	1	1	1	0	1	1	0	0	0	0	0	1	2	1	2	1	1	2	1
355	1	42	2	1	1	3	1	3	41	2	1	39	5	5.5 Jin	1	5	95	12	3	3	6	1	2	2	2	2	2	1	1	1	1	1	1	0	1	0	0	0	0	0	0	2	2	1	2	3	3	1	1
339	1	32	2	1	1	4	1	4	50	1	1	40	0	3980	1	5	112	23	5	7	5	1	2	2	2	2	2	1	1	2	1	1	1	0	1	0	0	0	0	1	0	2	4	2	2	2	3	1	3
667	1	31	2	1	1	4	1	5	62	1	1	99	99	3370	1	1	124	27	1	30	999	1	2	2	2	2	2	1	1	1	1	1	1	0	1	0	0	0	0	0	0	2	1	2	1	1	1	1	1
905	1	32	2	1	1	4	1	3	43	2	1	40	4	4100	2	1	97	19	1	30	6	2	2	2	2	2	2	1	1	1	1	1	1	0	1	1	0	0	0	0	0	1	1	1	2	2	2	1	2
308	1	32	2	1	1	4	1	3	42	1	1	36	5	3650	2	5	1	27	5	1	6	1	2	2	2	2	2	1	1	1	1	1	1	0	0	1	0	0	0	1	0	1	4	1	1	4	4	1	1
1080	1	31	2	1	1	4	1	5	70	2	1	39	3	3600	2	5	115	24	1	18	5	2	2	2	2	2	2	1	2	1	1	1	1	0	1	0	0	0	0	0	0	2	1	1	1	1	4	1	3
157	1	41	1	1	2	5	1	5	63	2	1	38	0	3700	2	5	112	18	1	14	13	1	2	2	2	2	2	2	3	3	1	1	1	0	1	1	0	0	0	0	0	2	2	1	2	2	2	2	2
1443	1	36	2	2	1	4	1	4	53	1	1	40	4	4400	1	1	109	22	1	24	12	1	2	2	2	2	2	1	1	1	1	1	1	0	0	1	0	0	0	0	0	2	4	1	1	4	4	1	1
642	1	30	2	2	1	4	1	6	76	1	1	41	0	8.27	2	1	127	30	1	18	9	2	2	2	2	2	2	1	1	1	1	1	1	1	1	1	0	0	0	0	0	1	4	1	1	1	4	1	1
1296	1	34	1	1	2	5	1	5	61	2	1	40	0	2500	1	1	110	22	1	16	6	1	2	2	2	2	2	1	1	1	2	1	1	0	1	1	0	0	0	0	0	1	2	1	1	1	1	1	1
1466	1	35	2	1	1	4	1	5	70	1	1	39	2	3340	1	1	120	25	2	20	7	2	2	2	2	2	2	1	1	1	1	1	1	0	1	0	0	0	0	0	0	1	1	1	1	1	4	1	1
1792	1	35	2	1	1	4	1	4	54	1	1	37	0	3550	2	1	120	23	1	18	6	1	2	1	2	2	2	2	1	1	1	1	1	0	1	0	0	0	0	0	0	1	3	1	1	1	3	2	1
682	1	24	2	1	1	2	1	3	43	1	1	37	2	300	2	1	100	31	1	24	6	2	2	2	2	2	2	1	2	3	1	1	1	1	1	1	0	1	0	1	0	3	4	2	4	4	4	1	1
505	1	38	2	1	1	4	1	3	40	1	1	39	99	3450	2	1	100	15	3	3	5	1	2	2	2	2	2	1	1	1	1	1	1	0	1	0	0	0	0	1	0	1	4	1	2	1	4	1	1
1663	1	29	2	1	1	3	1	5	65	1	1	38	4	3502	1	1	116	18	1	11	12	1	2	2	2	2	2	1	1	2	1	1	1	0	1	1	1	0	0	1	0	2	2	1	2	1	4	1	1
1758	1	28	2	1	1	3	1	4	59	1	1	40	6	3490	1	1	116	20	1	12	6	1	2	2	2	2	2	2	2	2	1	1	1	1	1	1	1	0	1	1	1	2	3	2	2	2	4	1	1
691	1	39	2	1	1	4	1	4	50	1	1	39	1	500	2	3	105	16	5	12	6	1	2	2	2	2	2	1	1	1	1	1	1	0	1	1	0	0	0	1	0	2	2	1	1	2	2	2	1
159	1	32	2	1	1	4	1	4	56	1	2	33	5	2010	1	1	116	26	2	18	9	1	2	2	2	2	2	2	1	2	1	1	1	0	1	0	0	0	0	1	0	2	1	1	2	1	2	1	4
1701	1	41	2	1	1	4	1	5	62	1	1	39	1	6800	2	5	120	35	5	10	6	1	2	2	2	2	2	1	1	1	1	1	1	0	0	1	0	0	0	0	0	1	3	1	1	1	2	1	1
1051	1	35	1	1	2	5	1	4	53	1	1	99	99	3000	1	1	108	18	1	12	10	1	2	2	2	2	2	1	1	1	1	1	1	0	0	1	0	0	0	0	0	2	2	3	2	2	3	1	1
119	1	31	2	1	1	4	1	3	42	1	1	39	4	8 Jin	1	1	110	22	4	1	6	1	2	2	2	2	2	1	1	1	1	1	1	0	1	1	0	0	0	0	0	1	2	1	1	4	3	1	1
299	1	29	2	1	1	4	1	5	68	2	1	38	2	7.2	1	1	115	20	1	14	6	1	2	2	2	2	2	1	1	1	1	1	1	1	1	0	0	0	0	0	0	2	4	1	2	1	1	1	1
504	1	31	2	1	1	4	1	3	47	1	1	39	0	3210	1	1	109	17	2	18	6	1	2	2	2	2	2	2	2	2	1	1	1	0	1	1	0	0	0	0	0	2	3	2	1	3	4	1	1
1364	1	34	2	1	1	4	1	3	42	1	3	99	99	4000	2	5	104	18	1	24	6	1	2	2	2	2	2	1	1	1	1	1	1	0	1	1	0	0	0	0	0	1	2	1	1	2	4	1	2
704	1	36	2	1	1	4	1	4	58	2	1	41	1	3370	1	5	103	28	1	18	6	1	2	2	2	2	2	1	1	1	1	1	1	0	1	0	0	0	0	0	0	2	4	1	3	3	2	1	1
1770	1	40	2	1	1	4	1	6	78	1	1	38	0	3400	2	1	125	41	3	999	6	1	2	2	2	2	2	1	3	3	1	1	1	0	1	0	0	0	0	0	0	1	4	1	3	1	1	1	2
407	1	36	2	1	1	4	1	3	43	1	1	40	3	4150	2	1	108	39	1	8	4	1	2	2	2	2	2	1	1	1	1	1	1	0	1	1	0	0	0	1	0	1	3	1	1	1	4	1	1
782	1	42	2	1	1	4	1	5	60	2	1	38	6	3300	2	5	121	24	3	0	6	1	2	2	2	2	2	1	1	1	1	1	1	1	0	1	0	0	0	0	0	1	1	1	1	3	3	1	2
282	1	37	2	1	1	4	1	5	65	2	1	38	2	2750g	1	1	115	20.5	1	13	5	1	2	2	2	2	2	2	1	1	2	1	1	0	0	1	0	0	0	0	0	1	3	1	1	4	4	1	3
31	1	31	2	1	1	4	1	4	58	2	1	42	2	2500	1	5	112	16	2	8	6	1	2	2	2	2	2	1	2	2	1	1	1	0	1	0	0	0	0	0	0	1	2	1	3	2	1	1	2
1235	1	36	2	1	1	3	1	4	52	2	1	39	7	3000g	2	1	11	20	1	16	7	1	2	2	2	2	1	2	2	1	1	1	1	0	1	1	0	0	0	0	0	2	2	1	2	1	4	1	1
1530	1	40	2	1	1	4	1	5	71	2	1	39	1	3100	2	1	120	25	5	7	6	2	2	2	2	2	2	1	1	1	1	1	1	0	1	1	0	0	0	0	0	1	4	1	1	4	4	1	1
1511	1	22	2	1	1	2	1	4	51	1	1	38	2	3100g	1	5	104	16	1	17	6	1	2	2	2	2	2	1	2	1	1	1	1	0	1	0	0	0	0	1	0	1	1	1	1	2	4	2	1
511	1	31	2	1	1	3	1	5	64	1	1	37	5	4030	1	1	96	42	1	24	18	1	2	2	2	2	2	1	1	1	1	1	1	0	1	0	0	0	0	0	0	2	2	2	3	3	3	1	1
719	1	36	2	1	1	2	1	5	66	2	1	42	1	6 Jin	1	1	110	18.4	1	2	8	1	2	2	2	2	2	3	3	3	1	1	1	1	1	1	0	0	0	1	0	2	3	2	2	2	3	1	2
1077	1	37	1	1	2	4	1	5	65	2	1	99	99	2865	1	1	118	20	1	12	4	1	2	2	2	2	2	3	3	3	1	1	1	0	1	1	0	0	0	0	0	2	4	2	4	3	4	1	2
684	1	40	2	1	1	4	1	4	55	1	1	42	0	4150	1	5	106	17	1	12	6	1	2	2	2	2	2	1	1	1	1	1	1	0	1	1	0	0	0	0	0	2	3	2	3	2	3	1	3
23	1	30	2	1	1	4	1	4	54	2	1	37	1	1750	2	2	108	28	5	999	6	2	2	2	2	2	2	1	1	1	1	1	1	0	1	0	0	0	0	1	0	1	1	1	1	1	1	1	1
1408	1	35	2	1	1	4	1	3	38	1	1	99	99	Forgot	2	1	95	14	1	30	8	1	2	2	2	2	2	1	1	1	1	1	1	0	1	0	0	0	0	0	0	1	2	1	1	2	3	1	1
1622	1	40	2	1	1	4	1	3	44	1	1	39	4	3600	2	1	101	16	5	5	8	1	2	2	2	2	2	1	1	1	1	1	1	0	1	0	0	0	0	0	0	2	4	2	2	2	2	1	1
232	1	38	2	1	1	4	1	4	49	1	1	38	4	3500	2	1	113	15	4	999	999	1	2	2	2	2	2	1	1	1	1	1	1	0	1	1	0	0	0	0	0	1	2	1	2	3	4	2	2
1171	1	34	1	1	2	4	1	4	59	1	1	99	99	7135	1	5	112	22	1	8	999	1	2	2	2	2	2	1	1	1	1	1	1	0	1	1	0	0	0	0	0	1	1	1	1	1	4	1	1
973	1	33	2	1	1	4	1	3	45	1	1	38	3	2900	1	1	106	17.3	2	24	9	2	2	2	2	2	2	1	2	2	1	1	1	0	1	1	0	1	0	1	1	3	4	2	1	1	3	1	3
1393	1	37	1	1	2	5	1	3	37	1	1	40	12	3400	1	1	101	17	1	11	8	1	2	2	2	2	2	1	1	2	1	1	1	0	1	0	0	0	0	0	0	2	3	1	2	2	4	1	1
733	1	33	2	1	1	4	1	4	51	2	1	39	4	3210	1	1	107	33	1	22	999	1	2	2	2	2	2	1	1	1	1	1	1	0	0	1	0	0	0	0	0	1	2	1	1	1	1	1	2
1468	1	33	2	1	1	4	1	6	72	1	1	38	2	3510	1	1	116	17.86	4	3	6	2	2	2	2	2	2	1	1	1	1	1	1	0	1	1	0	1	0	1	0	2	1	2	3	2	1	1	2
1572	1	32	2	1	1	3	1	5	66	2	1	99	99	690	2	1	115	23	3	999	6	1	2	2	2	2	2	1	1	1	1	1	1	0	1	1	0	0	0	0	0	1	1	1	1	1	1	1	1
739	1	35	2	1	1	4	1	4	58	1	1	38	4	3600	1	1	51	20	1	12	6	2	2	1	2	2	2	3	3	3	1	1	1	0	1	0	0	0	0	0	0	1	4	1	2	1	4	1	2
1632	1	45	2	1	1	3	1	5	63	2	1	38	0	3035	2	5	113	20	5	24	4	1	2	2	2	2	2	1	1	1	1	1	1	0	1	1	0	0	0	0	0	2	2	2	3	2	2	2	1
1568	1	32	2	1	1	3	1	3	45	1	1	39	6	3500	2	1	103	16	1	17	6	1	2	1	2	2	2	1	1	1	1	1	1	0	1	0	0	0	0	0	0	2	1	2	2	1	3	1	4
810	1	37	2	1	1	4	1	5	66	1	1	38	2	3720	1	5	119	20	1	11	7	1	2	2	2	2	2	1	1	1	1	1	1	1	1	0	0	0	0	1	0	2	3	2	2	3	4	1	3
834	1	34	1	1	2	4	1	4	48	2	1	38	5	3300	2	1	105	15.6	1	24	6	1	2	2	2	2	2	1	2	2	1	1	1	0	1	0	0	0	0	0	0	2	2	1	1	1	1	1	2
908	1	36	2	1	1	4	1	4	53	1	1	41	6	3700	2	1	103	17	2	24	10	1	2	2	2	2	2	1	1	1	1	1	1	0	1	1	0	0	1	1	0	1	4	1	1	1	4	1	1
1050	1	42	2	2	1	4	1	4	49	2	1	37	1	3000	1	5	106	15	1	13	7	1	2	2	2	2	2	1	1	1	1	1	1	0	1	0	0	0	0	0	0	1	2	1	2	1	4	1	1
1747	1	42	2	1	1	4	1	5	71	1	1	40	0	3295	1	1	107	19.7	2	24	999	1	2	2	2	2	1	1	1	1	1	1	1	0	1	0	0	0	0	0	0	1	3	1	3	1	3	1	2
1696	1	39	2	1	1	4	1	5	61	2	1	40	2	6.3	2	5	115	16	2	13	6	1	2	2	2	2	2	1	1	1	1	1	1	0	1	1	0	0	0	1	0	2	2	2	3	2	3	1	1
344	1	31	2	1	1	4	1	5	63	2	1	40	0	2480	1	1	106	16	1	14	6	1	2	2	2	2	2	1	1	1	1	1	1	0	1	1	0	0	0	0	0	1	4	1	1	2	4	1	1
657	1	35	1	1	2	4	1	5	67	1	1	99	99	3000	2	1	110	26	2	999	999	1	2	2	2	2	2	1	1	1	1	1	1	0	1	1	0	0	0	0	0	1	4	1	1	4	4	1	1
1496	1	38	2	1	1	3	1	3	41	1	1	39	1	3520	2	5	106	19	5	14	6	2	2	2	2	2	2	1	1	1	1	1	1	0	1	1	0	0	0	0	0	1	3	1	1	1	4	3	1
559	1	28	2	1	1	4	1	3	42	2	1	99	99	6.1	2	5	100	14	1	10	6	1	2	2	2	2	2	1	1	1	1	1	1	1	1	0	0	0	0	0	0	2	2	1	2	2	4	1	1
891	1	38	2	1	1	4	1	6	75	1	1	39	0	3950	1	5	116	22	3	0	4	1	2	2	2	2	2	1	1	3	1	1	1	0	1	0	0	0	0	0	0	2	2	2	1	1	3	1	1
1053	1	31	2	1	1	3	1	3	46	1	1	40	3	3750	2	1	105	19	1	18	6	1	2	2	2	2	2	1	1	1	1	1	1	0	1	1	0	0	0	1	0	2	2	1	1	4	4	1	1
870	1	30	2	1	1	4	1	5	63	2	1	39	4	3980	1	3	118	26.5	1	18	6	2	2	2	2	2	2	1	1	1	1	1	1	0	1	1	0	0	0	1	0	2	1	2	1	1	3	1	1
435	1	28	2	1	1	4	1	5	62	2	1	41	2	7300	1	1	118	25	5	10	6	1	2	2	2	2	2	1	1	1	1	1	1	0	1	0	0	0	0	0	0	1	2	1	3	3	3	1	2
762	1	32	2	1	1	4	1	3	44	1	1	39	2	3440	2	5	110	20	1	36	6	1	2	2	2	2	2	1	1	1	1	1	1	0	1	0	1	0	0	1	0	1	1	1	1	1	1	1	1
579	1	32	2	1	1	4	1	6	74	1	1	40	3	3400	1	5	1200	20	1	15	6	1	2	2	2	2	1	3	1	1	1	1	1	0	1	1	0	0	0	1	0	1	1	1	1	2	4	2	1
378	1	33	2	1	1	4	1	3	44	1	1	40	0	3200	1	1	103	15.85	3	1	6	1	2	1	2	2	2	2	1	1	1	1	1	1	1	1	0	0	0	0	0	1	1	2	2	1	4	1	1
769	1	43	2	1	1	4	1	5	61	1	1	37	5	3500	2	5	110	19	1	26	6	1	2	2	2	2	2	1	1	1	1	1	1	1	1	1	0	1	0	0	0	4	4	2	1	2	1	1	1
806	1	32	2	1	1	4	1	4	50	1	1	99	99	3000	1	1	110	15.2	5	6	999	2	2	2	2	2	2	1	1	1	1	1	1	0	1	0	0	1	0	0	0	3	4	1	3	3	3	1	1
1034	1	32	2	1	1	4	1	4	53	2	1	41	1	8430	1	5	110	16	5	8	6	1	2	2	2	2	2	1	1	1	1	1	1	1	1	0	0	0	0	0	0	2	3	2	1	4	1	1	1
1610	1	40	1	1	2	4	1	6	75	1	1	38	1	3250	2	1	109	18	1	12	6	1	2	2	2	2	2	1	1	1	1	1	1	0	1	0	0	0	0	0	0	1	1	1	1	1	1	1	1
1323	1	26	2	1	1	3	1	4	53	1	1	41	0	3600	1	1	105	34	1	18	6	1	2	2	2	2	2	2	1	1	2	2	2	0	1	0	0	0	0	0	0	2	1	1	4	2	4	1	2
459	1	39	2	1	1	3	1	5	69	1	1	38	4	3050	1	5	115	20	2	14	6	1	2	2	2	2	2	1	1	1	1	1	1	0	1	0	0	0	0	0	0	2	2	2	1	3	2	1	1
28	1	39	1	1	2	4	1	5	68	2	1	41	99	6800	1	1	111	41	1	36	8	1	2	2	2	2	2	1	2	1	1	1	1	0	1	1	1	0	0	0	0	1	3	1	2	3	4	1	1
1515	1	32	2	2	1	4	1	3	44	1	1	38	0	12.6g	1	1	101	17	1	25	8	1	2	2	2	2	1	2	1	1	1	1	1	0	1	1	0	0	0	0	0	2	1	1	1	1	1	1	1
924	1	33	1	1	2	4	1	3	38	2	2	36	2	3100	2	1	97	14.5	5	18	6	1	2	2	2	2	2	1	1	1	1	1	1	0	1	0	0	0	0	0	0	1	1	1	1	1	4	1	3
1374	1	41	2	1	1	4	1	3	44	2	1	38	4	3050	1	1	98	17.5	5	13	6	1	2	1	2	2	2	3	2	1	1	1	1	0	1	0	0	0	0	0	0	2	4	1	2	1	1	1	1
1627	1	32	2	1	1	4	1	4	54	2	1	99	99	3900	1	1	103	14	2	18	18	1	2	2	2	2	2	1	1	2	1	1	1	0	0	1	0	0	0	0	0	2	3	1	1	1	1	1	1
1200	1	31	2	1	1	4	3	4	50	1	1	39	2	3700	2	5	110	19	1	22	6	1	1	2	2	2	2	1	1	1	1	1	1	1	1	1	0	0	0	0	0	1	3	1	1	1	1	1	2
863	1	37	2	1	1	4	1	6	74	1	1	39	5	3950	1	1	118	20	1	15	6	1	2	2	2	2	2	1	1	1	1	1	1	0	1	1	0	0	0	0	0	1	2	1	1	2	2	1	2
593	1	39	2	2	1	4	1	3	46	2	2	36	5	5 Jin 1 Liang	2	3	102	16	5	12	6	1	2	2	2	2	1	3	3	3	1	1	1	1	1	1	0	0	0	1	0	2	4	1	2	2	3	1	2
400	1	37	2	1	1	4	1	3	44	2	1	37	5	3300	1	1	100	14	1	19	6	1	2	1	2	2	2	1	1	1	1	1	1	0	1	1	0	0	0	0	0	2	4	2	2	2	4	1	1
163	1	31	2	1	1	4	1	4	49	2	1	99	99	3068	1	5	102	36	2	11	6	1	2	2	2	2	2	1	1	1	1	1	1	0	1	0	0	0	0	0	0	1	2	1	1	1	4	1	1
1642	1	40	2	1	1	4	1	3	46	1	1	39	2	3400	2	5	100	15.8	1	18	6	1	2	2	2	2	2	1	1	1	1	1	1	0	1	0	0	0	0	0	0	1	3	1	1	2	3	1	2
512	1	34	2	1	1	4	1	3	46	1	1	38	2	6.5	2	1	110	18.5	5	11	9	1	2	2	2	2	2	2	2	2	1	1	1	0	1	1	0	0	0	0	0	2	1	1	2	2	2	1	2
740	1	38	2	1	1	5	1	3	46	1	1	39	1	3200	2	5	104	15	4	5	999	1	2	2	2	2	2	1	1	1	1	1	1	0	0	1	0	0	0	0	0	1	1	1	1	4	2	1	1
797	1	34	1	1	2	3	1	3	45	1	1	38	1	3970	2	5	111	25	1	6	6	2	2	2	2	2	2	1	1	1	1	1	1	0	1	1	0	0	0	0	0	1	2	1	1	2	2	1	1
799	1	29	2	1	1	4	1	4	59	1	1	37	3	2900	1	1	119	24	1	14	6	1	1	2	2	2	2	1	1	1	1	1	1	0	1	1	0	0	1	1	0	2	1	3	2	3	3	2	2
875	1	39	2	1	1	4	1	4	52	1	1	39	3	3500	2	5	115	20	1	18	999	2	2	2	2	2	2	1	1	1	1	1	1	1	1	1	1	0	0	1	0	1	1	1	1	1	1	1	2
1741	1	37	2	1	1	4	1	5	64	2	1	99	99	3500g	2	5	110	15	2	24	6	1	2	2	2	2	2	1	1	1	1	1	1	0	0	1	0	0	0	1	0	1	1	1	1	4	4	1	1
844	1	29	2	1	1	4	1	5	62	2	1	41	0	3750	1	5	115	20	1	10	8	2	2	2	2	2	2	1	1	1	1	1	1	0	1	1	0	0	0	0	0	1	1	1	2	1	4	1	4
888	1	42	1	1	2	5	1	5	68	2	1	99	99	3000	1	1	113	20	1	36	12	1	2	2	2	2	2	1	1	1	1	1	1	0	1	0	0	0	0	1	0	1	2	1	1	2	3	1	1
1286	1	29	2	1	1	4	1	4	48	1	1	38	17	3500	2	1	105	17	1	10	6	1	2	2	2	2	2	1	1	1	1	1	1	0	1	1	0	0	0	0	0	2	1	1	2	3	3	2	1
807	1	31	2	1	1	4	1	4	54	1	2	36	3	2640	2	1	115	22	1	18	8	1	2	2	2	2	2	1	1	1	1	1	1	0	1	0	0	1	0	0	0	2	2	2	2	1	1	1	1
1742	1	34	2	1	1	3	1	5	62	2	2	34	0	2225	2	1	110	17.5	1	18	6	1	2	2	2	2	2	1	1	1	1	1	1	0	1	1	0	0	0	1	0	2	1	2	1	2	2	2	1
1193	1	32	2	2	1	4	1	5	62	2	1	40	1	3.3Kg	1	5	114	16	1	27	6	1	2	2	2	2	1	2	3	3	1	1	1	0	1	0	0	0	0	0	0	1	4	1	1	1	1	1	1
811	1	40	1	1	2	3	1	4	48	1	1	39	0	1350	1	5	115	19.5	1	18	999	1	2	2	2	2	2	1	1	1	1	1	1	0	1	0	0	0	0	0	0	2	2	1	2	4	4	1	1
10	1	26	2	1	1	3	1	4	50	1	1	38	29	2600	2	1	96	19	2	11	11	1	2	2	2	2	2	2	1	1	1	1	1	0	0	1	0	0	0	0	0	2	4	2	3	2	4	1	2
44	1	33	2	1	1	4	1	4	52	2	1	40	0	3200	2	1	103	16.5	2	24	8	1	2	2	2	2	2	1	1	1	1	1	1	0	1	1	0	0	0	0	0	1	1	1	1	1	1	1	1
724	1	32	2	1	1	5	1	3	46	2	1	99	99	3340	1	1	103	16	5	12	7	1	2	2	2	2	2	1	1	1	1	1	1	0	1	1	0	0	0	1	0	2	3	2	2	3	3	2	1
27	1	35	2	1	1	5	1	4	52	1	1	38	0	5	1	1	106	19	1	12	6	1	2	2	2	2	2	1	1	1	1	1	1	0	0	1	0	0	0	0	0	2	3	2	1	1	1	1	1
1272	1	39	2	1	1	4	1	4	58	1	1	99	99	3600	1	5	18	19	1	7	6	1	2	2	2	2	2	1	3	3	1	1	1	0	1	1	1	0	0	1	0	2	1	2	2	1	3	1	1
502	1	29	2	1	1	3	1	6	75	1	1	39	2	2560	1	1	130	40	3	6	6	1	2	2	2	2	2	1	1	1	1	1	1	0	0	1	0	0	0	1	0	1	1	1	1	1	1	4	1
1084	1	49	2	1	1	3	1	5	65	1	1	37	12	6 Jin 7 Liang	2	5	118	19	1	19	6	1	2	2	2	2	2	1	1	1	1	1	1	0	1	1	0	0	0	0	0	2	2	1	1	4	4	1	1
663	1	31	2	1	1	4	1	5	68	1	1	41	99	4000	1	1	124	23	1	18	6	2	2	2	2	2	2	1	1	1	1	1	1	0	1	0	0	0	0	1	0	2	2	1	2	1	4	1	1
914	1	35	2	1	1	4	1	4	54	2	1	39	3	2950G	1	5	105	32	1	18	6	1	2	2	2	2	2	2	2	2	1	1	1	0	1	1	0	0	0	0	0	1	1	1	2	1	1	2	1
1101	1	29	2	1	1	4	1	4	58	2	1	38	0	3300	1	5	110	18	1	20	5	1	2	2	2	2	2	1	3	3	1	1	1	0	1	0	0	0	0	0	0	1	2	1	2	1	3	1	1
224	1	34	2	2	1	4	1	3	47	2	2	35	6	2560	1	5	110	19.3	2	18	6	1	2	2	2	2	2	1	1	1	1	1	1	0	1	1	0	0	0	0	0	1	4	1	1	1	1	1	2
827	1	31	1	2	2	4	1	5	60	1	1	99	99	4000	1	1	125	53	2	12	7	2	2	2	2	2	2	1	1	1	1	1	1	0	0	1	0	0	0	0	0	1	1	1	1	3	4	1	1
437	1	38	2	1	1	4	1	5	63	2	1	40	0	3500	1	5	110	16	5	12	6	1	2	2	2	2	2	1	1	1	1	1	1	0	0	1	0	0	0	0	0	1	1	1	1	1	1	1	1
155	1	42	2	2	1	4	1	5	63	1	1	39	5	600	1	4	110	15	1	36	10	1	2	2	2	2	2	2	1	2	1	1	1	0	1	1	0	0	0	1	0	1	4	1	1	3	4	1	1
1412	1	27	2	1	1	4	1	4	53	1	1	38	1	7.06	1	1	100	18	5	15	6	2	2	2	2	2	2	1	1	1	1	1	1	0	1	1	0	0	0	0	0	4	3	3	4	1	3	1	2
1182	1	41	2	2	1	4	1	5	64	2	1	39	3	4000g	1	1	122	23	5	14	6	1	2	2	2	2	2	3	1	1	1	1	1	0	1	0	0	0	0	0	0	1	4	1	1	4	4	1	1
860	1	36	2	1	1	4	1	3	45	2	1	38	2	3200	2	5	104	19.2	1	15	6	2	2	2	2	2	2	1	1	1	1	1	1	0	1	0	0	0	0	0	0	2	2	1	1	4	2	1	1
835	1	36	2	1	1	5	1	4	58	2	1	99	99	3300	1	1	106	15	2	13	6	1	2	2	2	2	2	1	1	1	1	1	1	0	1	0	0	0	0	0	0	2	2	1	2	1	3	1	1
483	1	31	2	1	1	4	1	4	55	1	1	40	1	3500	1	1	110	17	2	13	6	1	2	2	2	2	2	1	1	1	1	1	1	0	1	0	0	0	0	0	0	1	3	1	3	2	2	1	2
839	1	27	2	1	1	4	1	5	61	1	1	99	99	2850	1	5	114	19	5	4	6	1	2	2	2	2	2	2	3	3	1	1	1	0	1	1	0	0	0	1	0	1	2	2	1	2	2	1	2
1510	1	43	2	1	1	2	1	3	47	2	1	40	9	4200g	2	5	105	21	2	24	6	1	2	2	2	2	2	1	1	1	1	1	1	0	0	0	0	0	0	1	0	2	2	1	1	3	4	2	2
453	1	27	2	1	1	4	1	3	41	2	1	40	0	2680	1	1	96	15	2	13	6	1	2	2	2	2	2	3	3	2	1	1	1	0	1	0	0	0	0	0	0	2	4	2	1	1	4	1	2
247	1	35	1	1	2	4	1	4	56	2	2	38	3	3150	2	3	108	21	1	21	8	1	2	2	2	2	2	1	1	1	1	1	1	1	1	0	0	0	0	0	0	2	1	1	1	1	1	2	2
1671	1	37	2	1	1	4	1	6	78	2	1	40	3	3500	2	5	118	19	2	18	6	1	2	2	2	2	2	1	1	1	1	1	1	1	1	0	0	0	0	0	0	2	3	2	2	1	2	2	3
847	1	34	2	1	1	4	1	6	72	2	1	38	3	3100	1	5	115	21	1	13	4	1	2	2	2	2	2	1	1	1	1	1	1	0	1	1	0	0	0	0	0	1	4	2	2	2	2	2	2
156	1	37	2	1	1	3	1	5	66	2	2	37	1	3600	2	1	1.25	30	1	14	7	2	2	2	2	1	2	1	1	1	1	1	1	0	1	0	0	0	0	0	0	2	1	1	2	4	4	1	1
349	1	35	2	2	1	4	1	3	46	2	1	39	5	3330	1	1	106	17	1	16	7	1	2	2	2	2	2	1	1	1	1	1	1	0	0	1	0	0	0	0	0	1	2	1	1	1	3	1	2
1161	1	37	2	1	1	4	1	4	48	1	1	38	2	2900	1	1	97	14	1	13	7	1	2	2	2	2	2	3	2	2	1	1	1	0	1	0	0	0	0	0	0	1	2	1	1	4	4	1	1
1502	1	33	2	1	1	4	1	5	61	2	1	40	2	4080	2	5	110	17.5	1	13	6	1	2	2	2	2	2	1	1	1	1	1	1	0	1	0	0	0	0	0	0	2	1	1	1	1	1	4	1
993	1	35	1	1	2	5	1	6	77	1	1	41	2	3510	1	1	50	21	2	999	999	1	2	2	2	2	2	1	1	1	1	1	1	1	1	0	0	0	0	0	0	2	2	1	1	2	2	1	1
492	1	34	2	1	1	4	1	4	48	2	1	38	7	2960	1	1	107	17.75	1	20	6	1	2	1	2	2	2	2	1	1	1	1	1	1	1	1	0	0	0	0	0	2	1	2	3	2	2	1	1
1578	1	29	1	2	2	4	1	6	75	1	1	99	99	7340	1	5	123	29	1	16	7	2	2	2	2	2	2	1	1	1	1	1	1	0	1	1	0	0	0	0	0	2	1	1	3	1	4	1	1
1650	1	32	2	1	1	4	1	5	70	1	1	99	99	3700	1	1	120	21	1	10	7	1	2	2	2	2	2	1	1	1	1	1	1	1	1	1	0	0	1	1	0	2	3	2	1	1	3	1	1
373	1	37	2	1	1	1	1	4	54	1	1	40	1	3300	2	5	107	23	1	11	6	1	2	2	2	2	2	2	2	1	3	1	1	1	1	0	0	0	0	0	0	2	3	2	2	2	3	2	2
864	1	39	2	1	1	5	1	4	57	1	1	37	0	3050	1	5	112	52	5	6	6	1	2	2	2	2	2	1	1	1	1	1	1	0	1	0	0	0	0	0	0	2	3	2	1	2	2	1	1
791	1	31	2	1	1	4	1	5	63	2	1	40	3	5.74	1	5	118	25	1	15	6	2	2	2	2	2	2	3	3	3	1	1	1	0	1	1	0	0	0	0	0	2	4	1	1	1	1	4	4
1771	1	32	1	1	2	4	3	3	46	1	1	99	99	7	2	1	110	40	2	999	6	2	2	2	2	2	2	2	1	1	1	1	1	0	1	0	0	0	0	0	0	2	3	1	3	4	2	2	1
895	1	32	2	1	1	4	1	5	65	2	1	38	5	3300	1	1	116	20	1	14	6	1	2	1	2	2	2	2	1	1	1	1	1	0	1	1	0	0	0	0	0	2	2	1	2	1	2	1	3
388	1	35	2	1	1	4	1	3	40	2	1	38	6	6 Jin 4	1	1	103	15	1	14	6	1	2	2	2	2	2	3	3	3	3	3	3	1	1	1	1	1	1	1	1	3	2	3	3	2	2	3	3
614	1	33	2	1	1	4	1	5	66	1	1	37	0	3330	2	5	118	23	1	8	8	1	2	2	2	2	2	1	1	1	1	1	1	0	1	1	0	1	0	0	0	1	1	1	1	1	1	1	1
877	1	34	2	1	1	4	1	5	64	2	1	41	5	3600	1	5	122	26	1	24	6	2	2	2	2	2	2	2	1	1	1	3	1	0	1	1	0	1	0	1	0	2	1	2	2	1	1	2	3
1144	1	39	1	1	2	4	1	5	70	1	3	99	99	6800	2	2	112	36	1	18	7	1	2	2	2	2	2	1	1	1	1	1	1	1	1	1	1	1	1	1	1	1	4	1	1	4	4	1	1
16	1	28	2	2	1	4	1	6	75	2	1	40	0	550	1	1	1.3	27.90	5	1	12	1	2	2	2	2	2	1	1	1	1	1	1	0	0	1	0	0	0	0	0	2	1	1	2	1	4	1	2
966	1	39	2	1	1	4	1	5	67	2	1	39	4	3300	1	5	113	36	1	18	6	1	1	2	2	2	2	2	3	3	2	1	1	0	1	0	0	0	0	1	0	1	4	1	1	4	4	1	1
534	1	40	2	1	1	4	1	3	42	2	1	42	0	640	1	5	105	23	2	6	6	1	2	2	2	2	2	1	1	1	1	1	1	0	1	1	0	0	0	0	0	2	3	2	2	2	2	2	1
672	1	38	2	1	1	4	1	5	71	2	1	39	2	3120	1	5	116	43	1	12	6	1	2	2	2	2	2	1	1	2	1	1	1	0	1	0	0	0	0	0	0	1	4	1	1	1	1	1	1
284	1	34	2	1	1	4	1	4	49	1	1	36	0	2500	1	5	110	15	1	12	4	1	2	2	2	2	2	1	1	1	1	1	1	1	1	1	1	0	0	1	1	3	3	1	1	1	4	1	1
1166	1	34	2	1	1	4	1	3	43	2	1	38	0	3360	1	1	102	15	1	999	6	1	2	2	2	2	2	1	1	1	1	1	1	0	1	0	0	0	0	1	0	2	1	2	2	1	1	1	1
1463	1	38	1	1	2	3	1	5	70	1	1	37	0	668	1	1	125	23	1	24	8	1	2	2	2	2	2	1	1	1	1	1	1	0	0	1	0	0	0	0	0	1	3	1	1	1	1	4	1
1690	1	33	1	1	2	4	1	5	69	1	1	37	99	2900	2	1	120	24	1	12	8	1	2	2	2	2	2	1	1	1	1	1	1	0	1	0	0	0	0	0	0	1	2	1	2	2	2	1	1
1095	1	42	2	2	1	4	1	6	73	1	1	39	0	3830	2	1	130	36	2	12	5	1	2	2	2	2	2	1	1	1	1	1	1	0	1	1	0	0	0	0	0	1	1	1	1	1	1	1	1
425	1	33	1	1	2	4	1	4	48	2	1	99	99	6400	2	1	95	15	4	999	999	1	2	2	2	2	2	3	1	3	1	1	1	1	1	1	0	0	0	0	0	3	3	2	2	2	3	1	1
456	1	39	2	1	1	4	1	5	68	2	1	41	5	3510	2	5	122	21	3	1	6	1	2	2	2	2	2	1	1	1	1	1	1	0	1	1	0	0	0	0	0	1	4	1	3	3	3	2	1
588	1	36	2	1	1	4	1	4	52	2	1	40	0	3000	1	1	114	15	1	10	6	1	2	2	2	2	2	1	1	1	1	1	1	0	1	0	0	0	0	0	0	2	3	1	2	2	2	1	1
591	1	39	1	1	2	4	2	3	42	1	1	37	6	3330	2	1	98	13.7	2	999	999	2	2	2	2	2	2	1	1	1	1	1	1	0	1	0	0	0	0	1	0	1	3	1	2	4	4	1	1
102	1	29	1	1	2	4	1	3	40	1	1	99	99	3600	2	1	93	17	5	6	8	1	2	1	2	2	2	1	2	3	1	1	1	1	1	1	0	0	0	0	0	1	4	1	1	4	4	2	1
314	1	41	2	1	1	4	1	4	54	2	1	37	2	5000	2	5	103	28	3	999	6	1	2	2	2	2	2	1	1	1	1	1	1	0	1	0	0	0	0	0	0	2	4	2	2	3	2	1	2
336	1	45	1	1	2	4	1	4	48	1	1	99	99	6900	2	5	106	29	5	6	8	1	1	2	2	2	2	1	2	1	1	1	1	0	1	1	0	1	0	1	0	2	2	1	1	2	2	1	3
311	1	45	2	1	1	4	1	6	76	2	1	39	0	2850	2	1	120	18	1	999	999	1	2	2	2	2	2	1	1	1	1	1	1	0	1	0	0	0	0	0	0	1	2	1	1	1	1	1	1
946	1	35	2	1	1	4	1	4	52	1	1	99	99	7.3	2	1	106	33	1	12	6	1	2	2	2	2	2	1	1	1	1	1	1	0	1	1	0	1	0	0	0	2	3	1	1	2	4	2	3
309	1	36	2	1	1	4	1	4	53	1	2	36	3	2800	1	1	100	15.75	3	4	6	1	2	1	2	2	2	1	1	1	3	3	3	1	1	1	0	1	0	1	0	3	3	3	3	2	3	1	1
382	1	36	2	1	1	4	1	5	65	2	1	38	1	3000	1	5	117	23	1	9	4	1	2	2	2	2	2	2	1	3	1	1	1	0	1	0	0	0	0	0	0	1	3	1	1	1	1	1	1
643	1	37	2	1	1	4	1	5	68	1	1	40	8	3450	1	1	123	56	1	36	6	1	2	2	2	2	2	1	1	1	1	1	1	0	1	0	0	0	0	0	0	2	2	2	1	2	4	1	1
1743	1	26	2	1	1	3	1	4	54	1	1	38	5	3700	2	3	115	20	1	17	6	1	2	2	2	2	2	1	1	1	1	1	1	0	1	0	0	0	0	0	0	1	1	1	2	2	3	1	2
211	1	39	2	1	1	4	1	3	44	2	1	38	5	2700	1	5	100	16	2	999	999	1	2	2	2	2	2	1	1	1	1	1	1	1	1	1	0	1	0	1	0	2	4	2	1	1	4	1	1
183	1	30	2	1	1	3	1	4	49	2	1	39	3	7.2	2	1	117	20	1	10	6	1	1	2	2	2	1	2	2	2	1	1	1	1	1	0	0	0	0	1	0	1	4	1	1	4	4	1	1
963	1	37	2	1	1	5	1	4	59	1	1	38	2	680	1	1	109	38	5	8	6	1	2	2	2	2	2	1	1	1	1	1	1	0	1	0	0	0	0	0	0	2	2	1	2	2	2	1	1
1418	1	28	2	1	1	4	1	4	53	1	1	39	1	2.85	1	1	107	34	1	8	8	1	2	2	2	2	2	3	3	3	3	3	3	0	0	1	0	0	0	0	0	2	1	3	2	2	3	1	1
123	1	30	2	1	1	4	1	4	50	2	1	38	3	6800	1	1	100	16	1	999	6	1	2	2	2	2	2	1	3	2	1	1	1	0	1	0	0	0	0	0	0	2	3	1	1	2	4	1	1
297	1	40	2	1	1	4	1	4	53	1	1	41	2	4400	1	5	110	20	2	15	6	1	2	2	2	2	2	1	1	1	1	1	1	0	1	0	0	0	0	0	0	1	1	1	1	2	2	1	1
1211	1	39	1	1	2	4	1	4	58	2	1	99	99	3200	2	5	102	18	2	10	6	1	2	2	2	2	2	1	1	1	1	1	1	0	1	0	0	1	0	0	0	2	4	1	2	4	3	2	2
617	1	32	2	1	1	4	1	5	67	2	1	40	0	3080	1	1	109	16	1	18	6	1	2	2	2	2	2	1	1	1	1	1	1	0	1	0	0	0	0	0	0	1	2	1	2	1	3	1	2
1486	1	32	2	1	1	4	1	4	55	1	1	40	6	4000	2	1	113	43	5	13	6	1	2	2	2	2	2	1	1	1	1	1	1	0	1	0	0	0	0	0	0	1	2	1	1	2	2	2	2
1367	1	40	2	1	1	4	1	4	53	2	1	37	6	2860	2	1	103	18	1	18	6	1	2	2	2	2	2	1	1	1	1	1	1	1	1	1	0	0	0	0	0	2	2	2	2	2	2	1	2
845	1	31	2	1	1	4	1	3	42	1	1	40	3	3530	1	1	112	18	1	18	6	1	2	2	2	2	2	1	1	1	1	1	1	0	1	0	0	0	0	0	0	1	3	1	2	1	1	1	2
1575	1	32	2	1	1	4	1	4	55	2	1	40	1	3190	1	5	108	16	1	17	6	1	2	2	2	2	2	1	1	1	1	1	1	0	1	1	0	0	0	1	0	2	1	1	1	1	1	2	2
529	1	39	2	1	1	4	1	6	73	2	1	38	1	3100	2	5	120	22	1	30	5	1	1	2	2	2	2	2	1	1	1	1	1	1	1	1	0	0	0	0	0	1	2	1	1	1	1	1	1
1314	1	27	2	2	1	3	1	4	52	1	1	99	99	3500	2	1	107	18.1	1	10	6	1	2	2	2	2	2	1	1	1	1	1	1	0	1	1	0	0	0	0	0	2	3	1	1	1	4	1	3
991	1	31	2	1	1	4	1	5	60	2	1	39	1	3450	2	1	107	18	1	36	5	2	2	2	2	2	2	1	2	1	1	1	1	1	1	1	0	1	0	0	0	1	2	1	2	1	3	1	1
1570	1	36	1	1	2	4	1	5	69	1	1	99	99	4000	1	1	130	25	3	999	999	1	2	2	2	2	1	3	1	3	2	2	1	0	1	0	0	0	0	0	0	3	4	3	3	3	4	1	2
278	1	33	2	1	1	4	1	4	59	2	1	39	4	3300	2	5	116	21	1	10	5	1	2	2	2	2	2	1	1	1	1	1	1	0	1	0	0	0	0	1	0	2	3	2	3	3	2	1	2
92	1	31	1	1	2	4	1	3	46	2	1	99	99	2500	2	3	104	20	5	3	12	2	2	2	2	2	2	1	1	1	1	1	1	1	1	1	0	0	0	0	0	2	1	2	1	1	1	1	3
348	1	43	2	1	1	4	1	5	63	2	1	99	99	4000	2	1	115	21	4	14	12	1	2	2	2	2	2	1	1	1	1	1	1	0	1	0	0	0	0	0	0	1	4	1	1	1	4	1	1
1124	1	35	2	1	1	5	1	4	54	1	1	40	2	3240	1	1	107	17	1	31	5	1	2	2	2	2	2	3	3	3	3	3	3	0	1	1	0	0	0	0	0	2	1	1	1	2	2	1	1
926	1	31	2	2	1	4	1	4	56	2	1	38	1	3000	2	5	108	17	1	17	6	2	2	2	2	2	2	1	1	1	1	1	1	0	1	0	0	0	0	0	0	2	4	1	1	4	4	1	3
1450	1	32	2	1	1	4	1	3	37	2	1	39	0	2400	1	5	90	15	4	999	9	1	2	2	2	2	2	3	3	3	3	3	3	0	1	1	0	0	0	0	0	2	3	2	1	4	4	1	1
270	1	38	2	1	1	4	1	6	74	1	1	32	21	37	2	1	1.19	20	3	1	6	1	2	2	2	2	2	1	1	1	1	1	1	0	1	1	0	0	0	1	0	2	2	2	1	2	3	1	1
1255	1	42	2	1	1	4	1	4	55	2	1	37	2	5.6	2	5	116	18	4	14	999	1	1	1	1	1	2	1	1	1	1	1	1	0	0	0	0	0	0	1	0	1	3	1	1	4	4	2	4
267	1	39	2	2	1	5	1	4	48	1	1	39	2	3330	2	1	107.5	18	4	1	6	1	2	2	2	2	2	1	1	1	1	1	1	0	0	0	0	0	0	1	0	1	2	1	2	1	2	1	1
1707	1	42	2	1	1	4	1	4	59	1	1	37	12	3520	1	5	107	35.5	2	6	4	1	2	2	2	2	2	3	3	3	1	1	1	0	1	1	1	1	1	1	1	2	2	1	2	1	3	2	2
1279	1	31	2	1	1	4	1	5	61	2	1	39	3	3700	2	5	113	20	1	12	5	1	2	2	2	2	1	1	1	1	1	1	1	0	1	1	0	0	0	0	0	1	2	1	1	2	2	2	1
195	1	39	2	1	1	4	1	5	60	1	1	40	1	3200	2	5	117.5	21	1	24	6	1	2	2	2	2	2	1	1	1	1	1	1	0	1	1	0	0	0	0	0	2	1	2	3	2	2	2	2
583	1	32	2	1	1	4	1	3	44	1	1	37	4	2260	1	1	99	30	1	15	6	1	1	2	2	2	2	1	1	3	1	1	1	0	1	0	0	0	0	0	0	1	2	1	2	2	3	1	1
438	1	37	2	1	1	3	1	4	51	2	2	99	99	4.3	2	2	90	14	3	99	6	1	2	2	2	2	2	3	3	3	3	3	3	0	1	1	0	0	1	1	0	2	2	1	3	2	4	2	3
1590	1	26	1	1	2	4	1	4	54	2	1	99	99	6 Jin 6 Liang	1	1	105	17	5	999	999	1	2	1	2	2	1	1	1	1	2	2	1	0	1	1	0	0	0	0	0	2	2	2	2	3	4	1	1
1583	1	37	2	1	1	3	1	6	73	1	1	99	99	3.6kg	2	5	115	22	1	16	1	1	2	2	2	2	2	3	1	2	1	1	1	1	1	1	1	0	1	1	0	1	1	2	2	2	2	1	3
1383	1	32	2	1	1	4	1	4	50	2	2	36	5	3000	1	1	107	18	2	15	5	2	2	2	2	2	2	1	1	1	1	1	1	0	1	1	0	0	0	1	0	1	2	1	2	1	1	2	1
1382	1	38	1	1	2	4	1	4	53	1	1	99	99	4100	1	1	109	21	1	28	18	1	2	2	2	2	2	1	1	1	1	1	1	0	1	0	0	0	0	0	0	2	1	1	3	1	1	1	1
1056	1	36	1	1	2	4	1	3	47	1	1	40	3	8300	2	1	100	32	1	36	20	1	2	1	2	2	2	1	1	2	1	1	1	0	1	1	0	0	0	0	0	1	1	1	3	1	1	1	1
1733	1	35	2	1	1	4	1	5	68	2	1	99	99	7 Jin 2 Liang	2	5	115	22	1	22	6	1	2	2	2	2	2	1	2	1	1	1	1	0	1	1	0	0	0	1	0	2	2	1	1	1	3	1	1
245	1	36	2	1	1	4	1	5	68	1	1	42	0	6.1	1	1	118	21	1	12	6	1	2	2	2	2	2	1	1	1	1	1	1	0	1	0	0	0	0	0	0	1	1	1	1	1	2	1	4
251	1	29	2	1	1	4	1	3	44	2	1	40	3	3350	2	5	106	17	1	9	6	1	2	2	2	2	2	1	1	1	1	1	1	0	1	1	0	0	0	0	0	1	1	1	1	4	4	1	1
487	1	35	2	2	1	4	1	5	70	2	1	40	0	3000	1	1	107	17.5	1	20	6	1	2	2	2	2	2	1	1	1	1	1	1	0	0	1	0	0	0	0	0	1	1	1	3	1	1	4	3
932	1	36	2	1	1	4	1	6	73	2	1	42	0	3960	1	1	114	19.5	5	4	3	1	2	2	2	2	2	1	1	1	2	2	1	0	1	0	0	0	0	0	0	1	2	1	1	2	1	1	1
244	1	37	2	1	1	4	1	6	72	2	1	41	2	3770	1	1	120	21.5	5	5	6	1	2	2	2	2	2	1	1	2	1	1	1	0	1	0	0	0	0	0	0	1	4	1	3	4	2	1	2
600	1	33	2	1	1	4	1	3	42	2	1	40	0	6120	2	1	103	16	1	21	8	1	2	2	2	2	2	1	1	1	1	1	1	0	0	1	0	0	0	1	0	1	1	1	1	4	4	1	1
242	1	40	2	1	1	4	1	4	56	1	2	28	0	1250	1	1	104	16	2	24	6	1	2	2	2	2	2	1	1	1	1	1	1	0	0	1	0	0	0	0	0	1	2	1	1	1	3	1	1
121	1	37	2	1	1	3	1	5	67	2	1	37	3	250	2	5	110	17	1	24	5	1	2	2	2	2	2	2	1	1	1	1	1	0	0	0	0	0	0	1	0	1	1	1	2	1	1	1	1
1306	1	34	2	1	1	4	1	4	54	1	1	37	1	2510	1	1	100	24	2	20	5	1	2	2	2	2	2	3	2	2	1	1	1	0	1	0	0	0	0	0	0	2	3	1	2	2	2	2	2
254	1	41	1	1	2	4	1	3	47	2	1	99	99	3800	2	5	1.05	17	5	6	6	1	2	2	2	2	2	1	1	1	1	1	1	0	0	1	0	0	0	0	0	1	2	1	1	2	2	1	1
1748	1	30	2	1	1	4	1	5	64	1	1	38	2	6.6 Jin	1	1	120	40	5	19	999	1	2	2	2	2	2	1	2	3	1	1	1	1	1	0	0	0	0	1	0	1	1	1	1	3	4	1	1
1236	1	33	2	1	1	4	1	4	56	2	1	41	0	3000	1	3	108	22	3	999	6	1	2	2	2	2	2	1	1	1	1	1	1	0	1	0	0	0	0	0	0	2	1	1	1	1	3	1	1
234	1	32	2	1	1	3	1	3	40	2	1	29	0	3610	2	1	98	15	5	7	7	1	2	2	2	2	2	1	1	1	1	1	1	0	0	0	0	0	0	1	0	2	2	2	2	3	2	2	2
732	1	33	1	1	2	4	1	4	51	1	1	39	2	650	2	1	111	21.5	1	12	10	1	2	2	2	2	2	1	1	1	1	1	1	1	1	0	0	1	0	0	0	1	2	1	1	1	1	1	1
820	1	37	2	1	1	4	1	3	42	2	2	38	6	2497	2	1	105	17	5	13	4	1	2	2	2	2	2	1	2	2	1	1	1	0	1	1	0	0	0	0	0	1	1	1	1	2	2	1	1
36	1	35	2	1	1	4	1	4	50	1	1	39	1	3750	2	5	105	18	1	15	6	1	2	2	2	2	2	1	1	1	1	1	1	0	0	1	0	0	0	0	0	1	3	1	2	2	4	2	1
589	1	30	2	1	1	4	1	3	38	2	1	40	6	3780	1	5	99	15	1	20	6	1	2	2	2	2	2	1	1	1	1	1	1	1	1	1	0	0	1	1	0	2	4	2	4	2	4	1	1
1552	1	31	2	1	1	4	1	4	51	2	1	38	2	4000	2	1	105	19	1	18	8	1	2	2	1	2	2	3	1	3	1	1	1	0	1	1	0	0	0	0	0	2	1	1	2	2	1	2	1
1435	1	31	1	1	2	3	1	4	49	2	1	99	99	4450	2	1	109	19	2	999	999	1	2	2	2	2	2	1	1	1	1	1	1	0	1	0	0	0	0	0	0	2	3	1	2	1	4	1	1
718	1	38	2	1	1	5	1	5	61	1	2	36	0	2960	1	1	115	22	1	28	7	1	2	2	2	2	2	3	3	3	1	1	1	1	1	1	0	0	0	1	0	1	2	1	3	2	2	1	1
1491	1	29	2	1	1	4	1	4	55	1	1	41	0	6.16	1	1	105	22	1	24	6	1	2	2	2	2	2	1	1	1	1	1	1	1	1	1	0	0	0	0	1	1	3	1	1	2	4	3	1
1170	1	33	2	1	1	4	1	4	53	1	1	36	5	3540	2	1	108	16	3	2	7	1	2	2	2	2	2	2	2	1	1	1	1	0	0	1	0	0	0	0	0	1	3	1	1	2	4	1	1
1375	1	30	2	1	1	4	1	3	36	2	1	39	4	3900	1	1	105	18.5	1	24	8	1	2	2	2	2	1	1	1	1	1	1	1	0	1	0	0	0	0	0	0	2	1	2	3	1	3	1	1
1341	1	34	2	1	1	5	1	4	48	1	1	40	1	3500	1	1	106	20	4	15	6	1	2	2	2	2	2	1	1	1	1	1	1	0	1	0	0	0	0	0	0	2	2	1	1	2	3	1	3
756	1	36	1	1	2	4	1	4	51	1	1	38	4	3090	2	1	112	20	1	15	6	1	2	2	2	2	1	3	3	3	1	1	1	1	1	1	1	1	1	1	1	3	4	1	4	3	4	2	2
639	1	36	2	1	1	4	1	6	76	2	1	99	99	7000	1	5	130	30	1	999	999	2	2	2	2	2	2	1	1	1	1	1	1	0	0	1	0	0	0	0	0	1	4	1	1	4	4	1	1
109	1	36	2	1	1	5	1	4	50	2	2	34	1	2090	1	5	108	19	1	24	5	1	2	2	2	2	2	1	1	1	1	1	1	0	1	0	0	0	0	0	0	1	4	1	1	1	1	1	2
1238	1	34	2	1	1	4	1	6	75	2	1	40	0	6.6	1	1	1.1	14	1	2	2	1	2	2	2	2	2	1	1	3	1	1	1	0	1	1	0	0	0	0	0	2	3	2	1	2	3	2	1
1705	1	37	2	1	1	4	1	3	41	1	1	37	5	3200	1	5	96	16	4	1	6	1	2	2	2	2	2	1	1	1	1	1	1	0	1	0	0	0	0	0	0	1	2	1	3	2	2	3	3
804	1	28	2	1	1	4	1	3	46	1	1	38	2	3820	1	1	106	17	1	21	6	2	2	2	2	2	2	1	1	1	1	1	1	0	1	0	0	0	0	0	0	2	3	1	2	1	1	1	1
727	1	45	2	1	1	4	1	3	40	1	1	39	27	3650g	2	5	110	15	5	8	6	1	2	2	2	2	2	2	2	2	1	1	1	1	1	0	0	0	0	0	0	1	2	1	2	3	2	1	3
805	1	38	2	1	1	5	1	4	50	1	1	37	0	3688	1	5	104	18	1	12	999	1	2	2	2	2	2	1	1	1	1	1	1	0	1	0	0	0	0	1	0	2	2	1	4	1	1	1	1
12	1	26	2	1	1	4	1	4	52	1	1	38	2	3000	2	1	106	16.6	1	14	6	1	2	1	2	2	2	2	3	3	1	1	1	0	1	1	0	0	0	0	0	1	4	1	1	1	1	1	1
204	1	33	2	1	1	4	1	3	47	1	2	36	5	2490	1	1	1.04	17	1	18	6	1	2	2	2	2	2	1	2	2	1	1	1	0	1	1	0	0	0	0	0	2	2	2	2	1	2	1	1
1656	1	30	2	1	1	4	1	4	56	1	1	42	4	3300	2	1	115	21	1	12	6	1	1	2	2	2	1	1	1	2	1	1	1	0	1	0	0	0	0	0	0	1	4	1	1	2	2	1	1
423	1	33	2	1	1	4	1	3	43	2	1	38	0	4000	2	3	98	14	1	24	6	1	2	2	2	2	1	2	1	1	1	1	1	0	1	1	0	0	0	1	0	1	3	1	1	1	1	1	1
414	1	40	2	1	1	5	1	3	43	1	1	40	1	3550g	1	1	108	36	2	12	6	1	2	2	2	2	2	1	1	1	1	1	1	0	0	1	0	0	0	0	0	2	4	1	2	1	1	1	1
563	1	33	2	1	1	4	1	3	45	2	1	40	0	3500	2	5	104	19	1	24	7	1	1	1	1	1	1	1	1	1	1	1	1	1	1	1	1	1	1	1	1	1	4	1	1	4	4	1	1
1096	1	33	2	1	1	4	1	4	48	2	1	99	99	6.8	1	2	105	28	5	7	3	1	2	2	2	2	2	1	1	1	1	1	1	1	1	1	0	1	0	0	0	1	4	1	1	4	4	1	1
1028	1	38	2	1	1	4	1	3	44	1	2	37	1	3000	2	5	100	15	2	7	10	1	2	2	2	2	2	1	1	1	1	1	1	1	1	1	0	0	0	0	0	2	2	2	1	1	1	1	2
1392	1	33	2	1	1	3	1	4	49	2	1	99	99	7 Jin 8 Liang	1	5	110	18	1	19	4	1	2	2	2	2	2	1	1	1	1	1	1	0	1	0	0	0	0	0	0	3	3	1	2	4	4	1	1
194	1	37	1	1	2	4	1	6	74	2	1	35	3	3840	1	3	115	27	1	13	7	1	2	2	2	2	2	3	3	3	1	1	1	0	1	0	0	0	0	0	0	2	2	2	3	1	1	1	1
192	1	48	1	2	2	5	3	5	61	1	1	99	99	2600	1	1	121	27	3	0	10	1	2	2	2	2	2	1	1	1	1	1	1	0	1	1	0	0	0	0	0	2	1	1	4	4	1	1	1
101	1	38	2	1	1	4	1	5	60	2	1	39	0	7400	1	1	123	25	2	13	6	1	2	2	2	2	2	1	1	1	1	1	1	0	1	0	0	0	0	1	0	2	3	1	4	2	2	1	1
1226	1	32	2	1	1	4	1	4	56	2	1	42	1	1330	2	4	105	16	1	9	4	1	1	1	2	2	2	3	1	1	1	1	1	0	1	1	0	0	0	0	0	1	3	1	1	1	4	1	1
1139	1	32	2	1	1	4	1	4	53	2	1	37	2	3000	2	1	105	16.1	2	5	6	1	2	2	2	2	2	1	1	2	1	1	1	0	1	0	0	0	0	0	0	2	2	1	1	4	4	1	1
868	1	37	2	2	1	4	1	4	55	2	1	40	0	4008	1	1	116	19	1	14	6	1	2	2	2	2	2	1	1	2	1	1	1	0	0	0	0	0	0	1	0	1	4	1	2	1	3	1	2
1387	1	33	2	1	1	4	1	3	43	2	1	99	99	3600	1	5	113	16	2	12	5	1	2	2	2	2	2	1	1	1	1	1	1	0	1	1	0	0	0	0	0	2	3	2	2	2	4	1	1
185	1	38	2	1	1	4	1	3	41	2	1	37	1	5 Jin 4 Liang	2	5	102	16	3	1	6	1	2	2	2	2	2	1	1	1	1	1	1	0	1	1	0	0	0	0	0	1	3	1	3	2	2	1	2
979	1	39	2	1	1	4	1	4	57	1	1	99	99	3600	1	5	111	18	3	2	6	2	2	2	2	2	2	1	1	1	1	1	1	0	1	1	0	0	0	0	0	2	3	1	1	4	4	1	1
1123	1	34	2	2	1	4	1	4	59	2	1	39	0	3250	2	1	110	18	1	14	7	1	2	2	2	2	2	1	1	1	1	1	1	0	0	1	0	0	0	0	0	1	1	1	3	3	3	2	1
88	1	35	2	1	1	4	1	5	67	2	1	39	4	3000	1	1	115	18.5	1	22	6	1	2	2	2	2	1	1	1	1	1	1	1	0	1	0	0	0	0	0	0	2	4	2	1	4	3	1	2
458	1	33	2	1	1	4	1	5	61	1	1	39	2	3100	2	5	120	40	5	12	6	1	2	2	2	2	2	1	1	1	1	1	1	0	0	1	0	0	0	0	0	1	1	1	4	1	1	4	4
1662	1	33	2	1	1	2	1	6	78	1	1	99	99	6 Jin 8 Liang	2	1	1.2	34	5	6	5	2	2	2	2	2	2	1	1	1	1	1	1	0	0	1	0	0	0	0	0	1	4	1	1	4	4	1	1
988	1	38	2	2	1	4	1	4	48	2	1	40	2	3350	1	5	107	16.5	1	15	8	1	2	1	2	2	1	1	1	1	1	1	1	0	1	0	0	0	0	0	0	1	2	1	4	2	3	1	1
174	1	32	2	1	1	4	1	4	53	1	1	40	5	3850	2	1	112	22	1	16	12	1	2	2	2	2	2	2	2	1	1	1	1	0	1	0	0	0	0	0	0	1	4	1	1	1	1	2	1
1706	1	26	2	1	1	4	1	3	42	2	1	40	1	3300	2	1	98	28	1	24	5	1	2	1	2	1	2	3	2	1	1	1	1	0	1	0	0	0	0	0	0	2	4	2	1	2	3	1	3
171	1	39	1	1	2	3	1	4	53	2	1	99	99	800	2	4	102	18	1	18	6	1	2	2	2	2	2	1	1	1	1	1	1	0	1	0	0	0	0	1	0	1	4	1	2	1	1	1	1
699	1	45	2	1	1	4	1	4	58	2	1	39	3	3225	2	1	107	17.5	2	10	6	1	2	2	2	2	1	3	1	1	1	1	1	0	1	0	0	0	0	0	0	1	4	1	2	1	1	1	1
1667	1	44	1	1	2	2	1	3	46	1	1	99	99	3.5	1	3	98	15.6	1	12	16	2	2	2	2	2	2	1	1	1	1	1	1	0	0	1	0	0	0	0	0	2	3	3	1	3	2	1	1
1143	1	32	2	1	1	4	1	3	45	1	1	99	99	2900	2	1	103	15	1	11	7	1	2	2	2	2	2	1	1	1	1	1	1	0	1	0	0	0	0	0	0	2	2	1	1	1	1	1	1
525	1	34	2	1	1	4	1	5	65	1	1	99	99	4080	2	1	111	17.5	5	3	6	1	2	2	2	2	1	1	1	1	1	1	1	0	1	0	0	0	0	0	0	2	3	1	2	2	3	1	2
1697	1	30	2	1	1	4	1	4	53	2	1	41	5	3500	2	1	109	18	1	18	14	1	2	2	2	2	2	1	1	1	1	1	1	0	1	1	0	0	0	1	0	1	1	1	2	1	4	1	1
165	1	31	2	1	1	4	1	3	41	1	1	40	1	3kg	1	1	1.3	16	5	12	6	1	2	2	2	2	2	1	1	2	2	2	1	0	0	1	0	1	0	1	0	3	3	1	1	2	3	2	1
1029	1	31	2	1	1	4	1	5	60	1	1	39	2	6.4	1	1	112	38	1	7	6	1	2	2	2	2	2	2	1	2	1	1	1	0	1	0	0	0	0	0	0	2	3	2	2	2	2	2	2
231	1	32	2	1	1	4	1	5	60	1	1	99	99	66	1	1	114	20	5	2	6	1	2	2	2	2	2	1	1	1	1	1	1	0	1	0	0	0	0	0	0	1	1	1	1	4	4	1	1
161	1	34	2	1	1	4	1	5	61	2	1	39	5	3500	1	5	120	34	1	36	6	1	2	2	2	2	2	1	1	1	1	1	1	1	1	0	0	0	0	0	0	2	1	1	3	1	1	1	1
489	1	31	1	1	2	4	1	6	74	2	1	39	2	3350	2	5	120	23	2	12	7	1	2	2	2	2	2	3	3	1	1	1	1	0	1	0	0	0	0	0	0	2	3	1	1	1	1	1	1
1384	1	34	2	1	1	4	1	4	50	2	1	38	1	2750	2	1	103	16	1	14	8	1	2	2	2	2	2	2	1	2	1	1	1	0	1	0	0	0	0	0	0	2	3	2	2	2	3	2	2
430	1	34	1	1	2	4	4	5	67	1	1	40	1	3750	2	1	115	17	5	13	8	1	2	1	2	2	2	1	1	1	1	1	1	0	1	1	0	0	1	1	0	2	4	1	2	1	3	1	1
153	1	31	1	1	2	4	1	5	61	2	1	99	99	3050	1	1	124	27	5	6	6	1	2	2	2	2	2	2	1	1	1	1	1	0	1	0	0	0	0	0	0	2	2	1	3	1	1	1	2
152	1	34	2	1	1	4	1	3	47	1	1	99	99	3300g	2	5	102	17	1	18	6	1	2	2	2	2	2	1	1	1	1	1	1	0	1	0	0	0	0	0	0	2	1	1	1	1	1	1	1
1761	1	30	1	1	2	4	1	4	48	2	1	38	5	2900	2	5	100	16	5	3	10	1	2	2	2	2	2	1	1	1	1	1	1	0	1	0	0	0	0	0	0	2	1	1	2	3	3	1	1
440	1	34	2	1	1	4	1	4	51	2	1	40	0	2.8	1	1	103	15	5	9	6	1	2	2	2	2	2	1	1	1	1	1	1	0	1	1	0	0	0	0	0	1	2	2	1	2	2	1	2
928	1	38	2	1	1	3	1	5	61	1	1	40	5	3.6kg	2	3	115	18	1	36	6	2	2	2	2	2	1	2	1	1	1	1	1	0	1	0	0	0	0	1	0	2	4	2	2	3	4	1	3
149	1	45	1	1	2	4	1	6	73	2	1	99	99	2800	2	5	112	42	2	9	5	1	2	2	2	2	2	2	1	1	1	1	1	1	1	1	0	1	0	0	0	1	1	1	1	1	4	1	1
1090	1	35	2	1	1	4	1	4	58	2	2	36	5	2800	2	1	110	17	1	22	6	1	2	2	2	2	2	1	1	1	1	1	1	0	1	0	0	0	0	0	0	1	2	1	2	2	2	1	1
97	1	32	2	1	1	2	1	3	45	2	1	39	5	3250	1	5	94	14	1	11	6	1	2	2	2	2	2	1	2	1	1	1	1	0	1	0	0	0	0	0	0	1	3	1	1	2	4	1	2
7	1	34	2	1	1	4	1	4	57	2	1	37	5	2980	2	1	116	23	1	30	6	1	2	2	2	2	2	1	1	1	1	2	1	0	1	0	0	0	0	0	0	1	3	1	1	2	2	1	1
1776	1	36	1	1	2	3	1	4	52	1	1	99	99	3850	1	1	110	18.5	1	10	6	1	1	2	2	2	2	3	1	1	1	1	1	0	1	1	0	0	0	1	0	1	3	1	2	2	2	1	1
1618	1	34	1	1	2	4	1	3	44	1	1	99	99	3800	2	5	100	21	4	6	6	1	2	1	2	2	2	1	2	1	1	1	1	0	1	1	0	0	0	1	0	3	4	2	3	3	3	3	1
1280	1	30	2	1	1	3	1	4	49	2	1	40	0	2700	1	5	99	14.5	1	20	6	1	2	2	2	2	2	3	3	2	1	1	1	1	1	1	1	1	1	1	0	3	3	2	2	3	3	1	1
136	1	34	2	1	1	4	1	5	66	2	1	39	3	3000	1	5	110	19	1	30	6	1	2	2	2	2	2	1	1	1	1	1	1	0	0	1	0	0	0	0	0	1	2	1	1	1	2	1	1
1754	1	33	2	1	1	3	1	4	50	1	1	38	4	3000	2	5	95	25	2	14	6	1	2	2	2	2	2	3	2	2	1	1	1	0	1	1	0	1	1	1	0	3	2	2	4	2	4	2	2
130	1	35	2	1	1	4	1	5	61	1	1	41	1	3600	1	1	115	21	2	9	5	1	2	2	2	2	2	3	3	3	3	3	3	0	1	1	0	0	0	1	0	2	1	1	1	1	1	1	1
1020	1	33	2	1	1	4	1	4	54	1	1	40	1	3550	1	5	125	18	5	9	5	2	2	2	2	2	2	1	1	1	1	1	1	1	1	1	1	0	0	1	0	2	1	1	2	1	1	1	1
1736	1	43	2	1	1	5	1	4	58	1	2	36	7	3000	2	3	115	30	5	24	6	1	2	2	2	2	2	2	2	1	1	1	1	1	1	1	1	1	1	1	0	1	4	1	1	4	4	1	1
1207	1	36	1	1	2	4	1	6	78	1	1	99	99	3650	1	5	132	48	5	999	999	1	2	2	2	2	2	1	1	1	1	1	1	0	0	1	0	0	0	0	0	1	1	1	1	1	1	1	1
351	1	35	2	1	1	4	1	4	50	1	1	39	1	3700	2	1	105	16	1	30	6	1	2	2	2	2	2	1	1	1	1	1	1	0	1	0	0	0	0	0	0	1	3	1	1	1	1	2	1
122	1	42	2	2	1	4	1	5	64	2	1	39	1	6300	2	5	117	19	5	2	8	1	2	2	2	2	2	1	1	1	1	1	1	0	1	0	0	0	0	0	0	2	2	1	1	4	2	2	1
616	1	32	2	1	1	4	1	4	51	2	1	38	1	3450	1	1	108	17.5	5	15	12	1	2	2	2	2	2	1	1	1	1	1	1	1	0	1	0	0	0	0	0	2	2	2	2	2	2	1	1
721	1	34	2	1	1	5	1	3	42	2	1	39	0	3500	2	1	102	16	5	3	6	1	2	2	2	2	2	1	1	1	1	1	1	0	1	0	0	0	0	0	0	2	1	2	3	3	3	2	3
596	1	39	2	1	1	3	1	4	52	2	1	40	1	3500	1	5	102	15	1	20	6	2	2	1	2	2	2	1	1	1	1	1	1	0	1	0	0	0	0	0	0	1	4	1	1	4	4	1	1
886	1	41	2	1	1	4	1	3	45	2	2	36	5	2600	2	3	96	12.5	2	12	6	1	2	2	2	2	2	1	1	1	1	1	1	0	0	1	0	0	0	0	0	2	2	2	1	1	2	2	1
241	1	28	2	1	1	2	1	3	41	2	1	99	99	6.2	1	5	94	16	1	12	6	1	2	1	2	2	2	3	1	1	1	1	1	0	1	0	0	0	0	0	0	2	1	1	4	1	4	1	1
115	1	32	2	1	1	4	1	4	59	1	1	38	4	3500	2	5	5	17.5	5	12	6	1	2	2	2	2	2	1	1	1	1	1	1	0	1	1	0	0	0	0	0	2	2	1	3	2	2	1	3
1691	1	35	1	1	2	4	1	5	66	1	1	99	99	3600	2	1	112	1	4	3	8	1	2	2	2	2	2	1	1	1	1	1	1	0	1	0	0	0	0	0	0	2	1	1	3	1	4	1	1
1410	1	34	2	1	1	4	1	3	47	2	1	99	99	3100	1	5	98	15	1	10	6	1	2	2	2	2	2	1	1	1	1	1	1	0	1	1	1	0	0	0	0	1	1	1	1	2	2	1	1
1298	1	38	1	1	2	4	1	4	54	2	1	99	99	1200	1	1	108	18	1	999	999	1	2	2	2	2	2	2	2	2	2	2	2	1	1	1	1	1	1	1	1	3	3	2	2	3	3	2	2
532	1	39	1	1	2	3	1	5	65	1	1	39	5	6.7	1	5	110	25	1	24	6	1	2	2	2	2	2	1	1	1	1	1	1	0	1	0	0	0	0	0	0	1	2	1	1	2	2	1	1
1213	1	34	2	1	1	4	1	5	66	2	1	99	99	3650	1	1	114.5	21.5	1	12	9	1	2	1	2	2	2	3	1	3	1	1	1	0	1	1	0	0	0	1	0	1	2	1	1	2	2	2	1
1218	1	35	2	1	1	4	1	4	52	2	1	39	4	3710	1	5	115	39	1	18	8	1	2	2	2	2	2	1	2	1	1	1	1	0	1	1	0	0	0	0	0	1	1	1	1	1	3	1	1
262	1	44	1	1	2	4	1	4	59	2	1	99	99	7000	1	5	110	39	3	999	999	1	2	2	2	2	2	1	1	1	1	1	1	0	0	1	0	0	0	0	0	1	2	1	1	2	3	1	1
1156	1	42	2	1	1	4	1	4	53	2	1	39	3	2980	1	5	110	18.2	5	12	6	1	2	2	2	2	2	1	1	3	1	1	1	0	1	1	0	0	0	0	0	1	1	1	4	1	3	1	2
1584	1	29	2	1	1	3	1	4	55	1	1	39	0	3190	2	1	106	15.3	1	14	6	1	2	2	2	2	2	1	1	1	1	1	1	0	1	0	0	0	0	0	0	1	3	1	1	1	1	1	2
1752	1	33	2	1	1	4	1	4	59	1	2	38	3	3200	2	1	118	23	1	14	999	1	2	2	2	2	2	3	1	1	1	1	1	0	1	0	0	0	0	0	0	2	2	2	2	2	2	1	3
741	1	38	2	1	1	3	1	5	66	1	1	38	99	3700	2	5	116	38	1	13	4	2	2	2	2	2	2	1	2	1	1	1	1	0	1	0	0	0	0	0	0	1	2	1	3	2	2	1	4
1401	1	35	2	1	1	4	1	5	63	1	1	99	99	3000	1	1	113	13	1	6	999	1	2	2	2	2	2	1	1	1	1	1	1	0	1	0	0	0	0	0	0	1	1	1	2	1	1	1	1
1219	1	31	2	1	1	4	1	5	60	2	1	38	0	2900	2	1	120	22.5	4	1	4	1	2	2	2	2	2	3	2	1	1	1	1	0	1	0	0	1	0	0	0	2	3	3	4	2	3	1	1
179	1	40	2	1	1	4	1	3	44	2	1	37	1	2500	1	1	105	15	3	3	6	1	2	2	2	2	2	1	1	1	1	1	1	0	1	0	0	0	0	0	0	1	1	1	2	1	1	1	2
765	1	40	2	1	1	4	1	4	58	2	1	39	6	3650	1	1	105	16.2	5	12	6	1	2	2	2	2	2	1	1	1	1	1	1	1	1	1	0	0	0	1	0	1	2	1	4	2	2	1	3
893	1	43	2	2	1	4	1	3	42	1	1	40	1	3080	1	5	96	15	5	8	6	1	2	2	2	2	1	2	2	2	1	1	1	0	1	0	0	0	0	1	0	1	2	1	1	1	1	1	1
1540	1	33	2	1	1	4	1	5	70	1	1	28	6	7kg	1	1	1.32	32	1	2	24	2	2	2	2	2	2	1	2	2	1	1	1	0	1	0	0	0	0	1	0	1	1	1	1	4	4	1	1
1209	1	37	1	2	2	5	4	5	65	2	1	99	99	680	1	1	110	22	5	16	999	1	2	2	2	2	1	2	2	2	1	1	1	0	1	1	0	0	0	0	0	2	1	1	1	1	1	3	2
235	1	36	2	1	1	2	1	5	67	2	1	38	6	334	2	5	100	15	1	12	6	2	2	2	2	2	2	1	1	1	1	1	1	0	0	1	0	0	0	1	0	1	4	2	2	3	4	2	2
269	1	33	2	1	1	4	1	4	59	1	1	39	6	3870	2	5	108	17	1	14	6	1	2	2	2	2	2	1	1	1	1	1	1	0	1	1	0	0	0	1	0	2	3	2	2	3	3	2	1
1252	1	30	1	1	2	4	1	4	48	2	1	38	3	2850	2	1	97.5	14.5	5	7	18	1	2	2	2	2	2	1	1	1	1	1	1	0	1	0	0	0	0	0	0	1	1	1	1	1	1	1	1
80	1	36	2	1	1	4	1	3	36	2	1	40	99	3750	1	1	97	14.8	2	8	7	1	2	2	2	2	2	1	1	1	1	1	1	0	0	1	0	0	0	0	0	2	3	2	2	3	3	2	2
1666	1	45	2	1	1	4	1	5	64	1	1	37	0	3270	1	5	105	18	1	14	7	1	2	2	2	2	2	3	1	2	1	1	1	0	1	1	0	0	0	1	0	2	1	1	1	1	4	1	1
1769	1	31	2	1	1	4	1	5	62	1	1	40	3	3400	1	5	114	20	3	0	8	1	2	2	2	2	2	1	1	1	1	1	1	0	1	0	0	0	0	0	0	2	2	2	2	2	2	2	2
800	1	40	2	1	1	5	1	6	77	1	1	40	0	3150	2	1	118	21.5	2	8	6	1	2	2	2	2	2	1	1	1	1	1	1	0	0	1	0	0	0	0	0	1	4	1	2	2	2	1	2
1683	1	29	2	1	1	4	1	3	46	1	1	40	0	3000	2	1	110	15	1	24	6	1	2	2	2	2	2	1	1	1	1	1	1	0	1	1	0	0	0	0	0	1	2	2	2	3	4	2	1
1334	1	33	2	2	1	3	1	4	51	1	1	41	1	4000	2	5	106	17	1	20	7	1	2	2	2	2	2	2	1	1	1	1	1	1	1	1	0	0	0	1	0	1	3	2	2	3	4	1	4
580	1	33	2	2	1	4	1	4	51	2	1	38	3	2.65	2	1	100	30	1	20	6	1	2	2	2	2	2	1	1	1	1	1	1	0	1	1	0	1	0	0	0	1	2	1	2	1	1	1	2
509	1	43	2	1	1	4	1	5	62	1	1	39	5	38.2	1	5	118	24.3	2	11	6	1	2	2	2	2	2	1	1	1	1	1	1	1	0	1	0	0	0	1	0	1	2	1	1	4	4	1	2
1293	1	29	2	1	1	4	1	6	73	2	1	40	3	3750	2	1	125	30	3	1	6	1	2	2	2	2	2	1	1	1	1	1	1	0	1	0	0	0	0	0	0	1	2	1	2	2	4	2	1
1532	1	25	2	1	1	2	1	4	53	2	1	99	99	3050	1	1	105	33	5	3	6	1	2	2	2	2	2	1	1	1	1	1	1	0	1	1	0	1	0	1	0	2	1	1	1	4	4	2	2
1641	1	27	2	1	1	2	1	4	51	1	1	37	3	2700	2	5	105	16	2	12	5	1	2	2	2	2	2	1	1	1	1	1	1	0	1	1	0	0	0	0	0	1	4	1	1	1	4	1	1
367	1	31	2	1	1	3	1	5	70	1	1	39	2	3500	2	1	100	42	2	24	6	1	1	2	2	2	2	3	1	2	1	1	1	1	1	0	0	1	0	1	0	2	4	2	3	1	1	1	1
444	1	31	2	1	1	4	1	3	47	1	1	99	99	3100	2	1	110	19	4	12	6	1	2	1	2	2	2	1	2	1	1	1	1	0	1	0	0	0	0	1	0	1	3	1	1	3	4	1	3
63	1	32	2	1	1	4	1	3	43	1	1	39	2	6125	1	1	100	34	1	18	6	1	2	2	2	2	2	1	1	3	1	1	1	0	1	0	0	0	0	0	0	2	1	2	1	4	4	1	1
15	1	34	2	1	1	3	1	5	60	2	2	36	3	1240	2	1	120	25	5	6	6	1	1	1	2	2	2	3	3	3	1	1	1	0	1	0	0	0	0	0	0	1	3	1	2	2	2	1	1
61	1	30	2	1	1	4	1	3	45	1	1	40	4	3760	1	1	105	20	2	11	6	1	2	1	2	2	2	1	2	2	1	1	1	0	1	1	0	0	0	1	0	1	4	1	1	1	2	1	1
1120	1	37	1	2	2	5	1	4	50	1	1	99	99	3000	1	1	102	30	2	15	6	1	2	2	2	2	2	1	1	2	1	1	1	0	1	1	0	0	0	0	0	2	2	2	2	2	4	1	2
1670	1	34	2	1	1	4	1	5	63	2	2	33	4	2230	1	1	118	26	1	6	7	1	2	2	2	2	2	2	1	2	1	1	1	1	1	1	0	0	0	1	0	1	4	1	1	1	4	1	4
409	1	34	1	1	2	3	1	3	42	2	1	37	0	2300	2	1	95	16	5	6	6	1	2	2	2	2	2	2	1	1	1	1	1	0	1	1	0	1	0	0	0	2	4	2	4	2	1	1	4
1772	1	35	2	1	1	3	1	6	74	1	1	39	2	3150	2	3	109	19.2	2	18	18	1	2	2	2	2	2	1	1	1	1	1	1	0	1	1	0	0	0	0	0	1	2	1	2	4	4	2	3
1655	1	32	2	1	1	3	1	6	75	1	1	40	3	4k g	1	5	1.25	25	1	15	6	1	2	2	2	2	2	1	1	1	1	1	1	0	1	1	0	0	0	1	0	2	2	2	2	2	4	1	1
1333	1	33	2	1	1	4	1	5	63	2	1	40	6	3000	2	1	109	17	3	4	6	1	2	2	2	2	2	3	3	3	3	3	3	0	1	0	0	0	0	0	0	2	3	1	1	1	1	2	1
300	1	32	2	1	1	4	1	4	57	2	1	37	0	3100g	2	5	103	14	1	20	5	1	2	2	2	2	2	1	1	1	1	1	1	0	1	1	1	0	0	1	0	1	2	1	2	1	1	1	1
702	1	38	2	1	1	5	1	5	61	1	2	32	4	2.7kg	2	1	116	23	1	6	999	1	2	2	2	2	2	1	1	1	1	1	1	0	1	0	0	0	0	0	0	2	4	1	3	1	2	1	1
690	1	33	2	1	1	4	1	4	54	1	1	41	6	3590	1	5	106	35	1	19	7	1	2	2	2	2	2	1	1	1	1	1	1	1	1	1	0	0	0	0	0	2	4	1	1	2	1	1	3
264	1	31	2	1	1	4	1	3	44	2	1	41	6	7.6	2	1	109	17	1	18	7	1	2	2	2	2	2	1	2	1	1	1	1	0	1	1	0	0	0	1	0	2	2	1	1	2	3	3	1
566	1	39	2	1	1	4	1	4	51	1	1	38	6	6300	2	5	108	39.8	3	2	6	1	2	2	2	2	2	1	1	1	1	1	1	0	1	0	0	0	0	0	0	2	2	2	2	3	2	1	1
1773	1	33	2	1	1	4	1	6	72	1	1	99	99	3700	2	1	120	23	1	18	4	1	2	2	2	2	2	1	1	1	1	1	1	0	1	0	0	0	0	0	0	2	3	1	3	3	3	3	3
562	1	39	2	1	1	4	1	4	55	2	1	39	15	3500	2	5	103	15	2	12	6	1	2	2	2	2	2	1	1	1	1	1	1	1	1	1	0	0	0	0	0	4	1	4	2	3	4	3	2
1162	1	33	2	1	1	4	1	5	63	1	1	39	3	3400	2	1	115	25	2	12	6	1	2	2	2	2	2	1	1	1	1	1	1	0	1	1	0	0	0	0	0	1	4	1	2	1	1	1	1
1066	1	36	1	1	2	4	1	3	42	1	1	99	99	3000	2	1	100	13	5	24	12	1	2	2	2	2	1	1	1	1	1	1	1	0	1	1	0	0	0	1	0	1	2	1	2	1	1	1	1
39	1	35	2	1	1	5	3	3	43	1	1	39	5	3.95	2	1	100	14.75	3	24	6	1	2	2	2	2	2	1	3	3	1	1	1	0	1	0	0	0	0	0	0	2	3	2	3	1	1	1	1
67	1	33	2	1	1	4	1	5	68	1	1	40	3	2910	1	5	115	21	2	7	5	1	2	2	2	2	2	1	1	1	1	1	1	0	1	0	0	0	0	0	0	1	1	1	1	2	4	1	1
432	1	31	2	1	1	4	1	4	52	2	1	39	0	3.55kg	1	1	115	20.00	1	21	6	1	2	2	2	2	2	1	1	1	1	1	1	0	1	1	0	0	0	1	0	1	2	1	2	1	3	1	1
1013	1	41	2	1	1	4	1	4	49	2	1	39	2	3280	1	5	106	20	1	12	6	1	2	2	2	2	2	1	1	1	1	1	1	1	1	1	0	0	0	0	0	1	1	1	2	1	2	2	2
126	1	32	2	1	1	4	1	3	45	1	1	38	3	3.1kg	2	1	105	16	1	27	6	1	2	2	2	2	2	1	2	3	1	1	1	1	1	1	0	0	1	1	0	3	3	2	2	1	3	1	1
801	1	39	2	1	1	4	1	4	50	1	1	39	2	2950	1	1	107	16.5	1	18	7	1	2	2	2	2	2	1	1	1	1	1	1	0	1	0	0	0	0	0	0	2	3	1	3	2	4	1	2
399	1	32	1	1	2	4	1	5	66	2	1	99	99	2910	1	5	118	17	5	18	6	1	2	2	2	2	2	1	1	1	1	1	1	0	1	0	0	0	0	0	0	1	3	1	1	2	2	1	1
30	1	33	2	1	1	4	1	5	60	1	1	39	1	2980	1	5	106	17	2	6	6	1	2	2	2	2	2	1	1	1	1	1	1	0	1	0	0	0	0	1	0	2	1	1	2	3	4	2	1
696	1	39	2	2	1	3	1	5	71	2	1	99	99	350	1	5	113	20	1	18	12	2	2	1	2	2	2	1	1	1	1	1	1	0	1	1	0	0	0	0	0	1	1	1	1	2	3	1	1
1395	1	33	1	1	2	5	1	4	49	2	1	99	99	6310	1	5	110	15	5	3	3	1	2	2	2	2	2	1	1	1	1	1	1	1	1	1	1	0	0	1	0	2	2	1	2	3	2	1	2
912	1	35	2	1	1	4	1	5	62	2	1	99	99	3680	2	5	126	22	5	6	5	1	2	2	2	2	2	1	1	1	1	1	1	0	1	1	0	0	0	1	0	1	3	1	1	1	2	1	1
1640	1	40	2	1	1	2	1	3	41	1	1	40	5	3250	2	5	1.03	18	3	999	8	2	2	2	2	2	2	1	1	1	1	1	1	1	1	1	0	0	0	0	0	1	4	1	2	3	4	2	1
761	1	39	2	1	1	4	1	4	55	1	1	37	0	6.88	2	1	115	18.5	5	1	6	2	2	2	2	2	1	2	2	2	1	1	1	1	1	1	1	0	0	0	1	1	2	2	1	2	2	2	3
1146	1	41	2	1	1	4	1	3	45	1	1	39	2	3500	2	5	101	16	5	6	4	1	2	2	2	2	2	1	1	1	1	1	1	0	0	1	0	0	0	1	0	1	1	1	2	1	1	1	1
854	1	33	2	1	1	4	1	4	55	1	1	39	3	3660	1	1	109	22.3	2	10	5	1	2	2	2	2	2	1	1	1	1	1	1	0	1	0	0	0	0	1	0	1	4	1	1	1	2	1	2
22	1	33	1	1	2	4	1	4	52	1	1	41	0	3825	1	5	102	24	1	999	999	1	2	2	2	2	2	1	1	1	1	1	1	0	0	1	0	0	0	1	0	1	1	1	1	1	1	1	1
798	1	39	2	1	1	4	1	5	63	2	1	99	99	3300	1	1	101	17	2	18	7	1	2	2	2	2	2	1	1	1	1	1	1	0	1	0	0	0	0	0	0	1	2	1	1	1	3	1	2
20	1	29	2	1	1	3	1	3	42	1	1	40	2	3500	1	1	106	17	2	12	6	1	2	2	2	2	2	1	1	1	1	1	1	1	1	1	0	0	0	0	0	3	4	2	3	2	3	1	1
295	1	44	1	1	2	4	1	6	76	2	1	37	4	6 Jin 5 Liang	2	3	112	17.2	1	24	8	1	2	2	2	2	2	2	1	2	1	1	1	0	1	1	0	0	0	0	0	1	2	2	1	2	4	1	1
503	1	33	2	1	1	4	1	5	65	2	1	9	28	2800	1	1	110	16	4	3	5	1	2	2	2	2	2	1	1	1	1	1	1	0	0	1	0	0	0	0	0	1	1	1	2	2	3	1	2
218	1	36	2	1	1	4	1	4	55	2	1	40	5	3650	1	1	114	19	1	12	5	1	2	2	2	2	2	2	1	2	1	1	1	0	1	1	0	0	0	0	0	2	4	1	2	2	2	1	4
874	1	33	2	1	1	4	1	5	67	2	1	39	7	3200	1	5	113	20	1	12	6	2	2	2	2	2	2	1	1	1	1	1	1	0	1	0	0	0	0	0	0	1	4	1	1	4	2	1	1
1019	1	33	2	1	1	4	1	4	52	2	1	40	2	2680	2	4	110	22	2	12	6	2	2	2	2	2	2	1	1	1	1	1	1	0	1	0	0	0	0	0	0	1	2	1	2	2	4	1	3
9	1	31	2	1	1	4	1	4	54	2	1	40	7	5.6	2	3	98	30	1	24	6	1	2	2	2	2	2	1	1	1	1	1	1	0	0	1	0	0	0	0	0	1	3	1	2	1	3	1	1
1661	1	42	2	1	1	4	1	5	70	1	1	37	2	3250	2	5	122	22	2	30	6	1	2	2	2	2	2	1	1	1	1	1	1	0	1	0	0	0	0	0	0	1	2	1	2	1	3	1	3
96	1	29	2	1	1	4	1	4	58	2	1	41	3	3300	1	5	107	16	1	24	6	1	2	2	2	2	2	1	1	1	1	1	1	0	1	1	0	0	0	0	0	3	2	2	1	1	1	1	1
1338	1	31	2	1	1	4	1	4	48	1	1	39	3	4000	1	1	117	23	1	24	12	1	2	2	2	2	2	1	1	1	1	1	1	0	1	1	0	0	0	1	0	2	1	1	2	2	4	2	1
33	1	37	2	1	1	3	1	5	62	1	2	36	0	2500	2	3	110	18	2	20	6	1	2	1	2	1	2	2	2	2	1	1	1	0	1	1	0	0	0	0	0	2	3	2	3	1	3	1	1
1281	1	39	2	1	1	3	1	4	48	2	1	42	2	3500	1	2	110	20	1	13	6	1	2	2	2	2	2	1	1	1	1	1	1	0	1	1	0	0	0	0	0	1	1	1	1	3	4	1	1
1591	1	38	2	1	1	2	1	4	52	2	1	39	1	3400	1	5	110	18	5	12	6	2	2	2	2	2	2	1	2	1	1	1	1	0	1	1	0	0	0	0	0	1	1	1	1	4	4	1	1
1541	1	31	2	1	1	3	1	6	76	1	1	37	1	6.6	1	5	110	20	1	18	6	1	2	2	2	2	2	1	1	1	1	1	1	0	0	1	0	0	0	0	0	1	2	1	2	4	4	2	1
1362	1	38	2	1	1	4	1	5	62	2	1	39	10	3250	2	3	106	34	1	48	6	1	2	2	2	2	2	1	1	1	1	1	1	0	1	0	0	0	0	0	0	1	2	1	1	4	4	1	1
1417	1	32	2	1	1	5	1	3	39	1	1	99	99	3250	1	1	105	22.5	1	15	6	1	2	2	2	2	2	2	2	2	1	1	1	0	1	1	0	0	0	1	0	2	2	1	1	2	1	3	2
1168	1	36	2	1	1	4	1	4	56	2	2	36	0	3060	1	5	101	18	5	25	6	1	2	2	2	2	2	2	1	1	1	1	1	0	1	1	0	0	0	0	0	2	2	2	3	2	2	1	4
1041	1	40	2	1	1	4	1	4	49	1	1	39	6	3340	1	1	106	21	5	18	6	1	2	2	2	2	2	1	1	1	1	1	1	0	1	1	0	0	0	0	0	1	3	1	1	1	1	1	1
1703	1	38	1	1	2	3	1	4	56	2	1	99	99	3500	1	1	120	35	1	99	99	1	2	2	2	2	2	1	1	1	1	1	1	0	1	0	0	1	0	0	0	1	1	1	2	1	1	1	1
460	1	40	2	1	1	4	1	3	45	2	1	39	6	2650	1	5	100	16.5	1	36	6	1	2	2	2	2	1	3	3	3	1	1	1	0	1	0	0	0	0	0	0	2	2	2	2	1	4	1	1
1592	1	35	2	1	1	4	1	5	69	1	1	38	3	3400	1	1	124	43	1	15	6	1	2	2	2	2	2	2	3	3	1	1	1	0	1	0	0	0	0	0	0	2	2	2	1	2	2	1	3
1368	1	39	2	1	1	4	1	4	52	1	2	32	3	1735	1	5	110	18.5	5	27	8	1	2	2	2	2	2	1	1	1	1	1	1	1	1	1	0	1	0	1	0	1	4	1	1	1	1	1	3
1174	1	39	2	1	1	4	1	5	65	1	1	40	5	3800	2	1	118	19	1	18	999	1	2	2	2	2	2	1	2	1	3	1	3	1	1	1	0	0	0	0	0	3	3	2	2	2	3	1	1
1725	1	32	2	2	1	4	1	5	63	2	1	38	2	3130	2	1	109	17.2	1	2	7	1	2	2	2	2	2	1	1	1	1	1	1	1	1	1	0	0	0	0	0	1	1	1	2	1	1	1	1
1624	1	35	2	1	1	4	1	3	43	1	1	41	1	3850	1	1	102	16	1	18	6	1	2	2	2	2	2	1	1	1	1	1	1	0	1	0	0	0	0	1	0	2	2	1	3	2	4	1	2
1751	1	33	2	2	1	2	1	4	56	1	1	39	4	3600	2	5	110	21	2	12	9	1	2	2	2	2	2	1	1	1	1	1	1	0	0	0	0	0	1	0	0	1	2	1	3	3	4	2	1
925	1	42	1	1	2	4	1	5	64	1	1	99	99	160	2	5	110	18	1	7	4	1	2	2	2	2	2	1	1	1	1	1	1	0	0	1	0	0	0	1	0	1	1	1	2	1	1	1	2
1673	1	36	2	1	1	4	1	4	52	2	1	38	5	3250	1	5	112	23	1	21	6	1	2	2	2	2	2	1	1	1	1	1	1	1	1	0	0	1	0	0	0	1	3	1	1	1	2	1	2
714	1	38	2	1	1	5	1	5	68	1	1	40	99	3580	2	1	110	21	2	23	6	1	2	2	2	2	2	1	1	3	2	1	1	0	1	1	0	1	0	1	0	1	1	2	1	1	3	1	2
1260	1	34	2	1	1	4	1	4	59	2	1	42	0	4000	2	1	116	22	1	14	6	1	2	2	2	2	2	1	1	1	1	1	1	0	1	1	0	0	0	0	0	1	1	1	4	1	3	2	1
365	1	42	2	1	1	4	1	6	75	2	2	35	2	2740	1	5	112	23	1	23	6	1	1	2	2	2	2	2	1	1	1	1	1	0	1	0	0	0	0	0	0	1	3	1	1	1	1	1	1
243	1	34	2	1	1	2	1	4	48	2	1	37	5	3000g	1	5	100	13	3	2	8	1	2	2	2	2	2	1	1	1	1	1	1	1	1	1	0	0	0	1	0	1	4	1	1	4	4	1	1
42	1	39	2	1	1	3	1	5	67	1	1	39	3	3750g	2	5	118	21	1	28	24	1	2	2	2	2	2	1	1	1	1	1	1	0	1	0	0	0	0	0	0	1	1	1	2	1	1	1	1
1628	1	40	1	1	2	4	1	4	54	1	1	37	3	2250	2	5	115	30	1	14	6	1	1	2	2	2	2	3	3	1	1	1	1	0	1	0	0	0	0	0	0	2	3	1	3	2	2	1	1
1186	1	34	2	1	1	4	1	5	61	1	1	99	99	3250	1	1	120	26	1	18	6	1	2	2	2	2	2	1	1	1	1	1	1	1	1	1	0	0	0	1	0	3	3	2	1	2	3	3	1
472	1	32	1	1	2	4	1	4	49	1	1	99	99	3300	1	1	112	18	1	6	6	1	2	2	2	2	2	1	1	1	1	1	1	0	1	1	0	0	0	0	0	2	3	2	2	2	2	1	1
1542	1	28	2	1	1	2	1	6	72	2	1	40	2	4.87	2	5	130	40	5	999	999	2	2	2	2	2	2	1	1	1	1	1	1	0	0	1	0	0	0	0	0	2	1	1	1	4	4	1	1
1189	1	38	2	1	1	4	1	4	49	2	1	39	0	3500	1	5	108	18	5	3	12	1	2	2	2	2	2	3	3	2	1	1	1	0	0	1	0	0	0	0	0	1	1	1	2	4	1	4	1
939	1	28	2	1	1	4	1	5	64	1	1	39	0	3448	2	1	114	20	1	26	6	2	2	2	2	2	2	1	1	1	1	1	1	0	1	1	0	0	0	0	0	1	1	1	1	1	4	2	4
742	1	40	2	1	1	4	1	6	72	1	1	99	99	7 Jin 8	2	1	127	17	3	24	12	1	2	2	2	2	2	2	1	2	1	1	1	0	1	0	0	0	0	0	0	1	4	1	3	1	1	3	1
808	1	38	2	1	1	5	1	5	61	1	1	99	99	3850	2	5	111.4	18.4	1	15	6	1	2	2	2	2	2	1	1	1	1	1	1	0	1	0	0	0	0	0	0	1	4	1	1	1	2	1	2
1315	1	32	2	1	1	4	1	3	46	1	1	40	0	4380	2	1	105	42	1	10	9	1	2	2	2	2	2	1	2	1	1	1	1	0	1	1	1	0	0	0	0	1	2	1	1	2	2	2	1
662	1	34	2	1	1	4	1	5	71	1	1	39	5	3600	2	1	123	39	1	21	6	2	2	2	2	2	2	1	1	1	1	1	1	0	1	1	0	0	0	0	0	1	1	1	1	1	4	2	2
1324	1	29	2	1	1	4	1	4	48	1	1	37	4	2980	2	1	98	14	1	15	7	2	2	2	2	2	2	1	1	1	1	1	1	0	1	1	0	0	0	0	0	2	1	1	2	1	1	1	1
265	1	35	2	1	1	4	1	5	69	2	1	99	99	3370	1	1	118	19	4	12	6	1	2	2	2	2	2	1	2	3	1	1	1	0	1	0	0	0	0	0	0	2	4	2	2	2	3	2	2
660	1	27	2	1	1	3	1	5	64	1	2	36	99	2800	1	1	122	60	1	23	6	2	2	2	2	2	2	1	1	1	1	1	1	1	1	1	0	0	0	1	0	1	1	1	2	1	1	3	1
621	1	36	2	1	1	5	1	5	60	1	1	99	99	3750	1	1	1.14	20	1	12	10	1	2	2	2	2	2	1	1	1	1	1	1	0	1	0	0	0	0	0	0	1	1	1	1	1	1	2	1
1352	1	35	2	1	1	4	1	5	62	2	1	39	20	3.9kg	1	5	115	20	5	7	6	1	2	2	2	2	2	3	3	3	1	1	1	0	1	0	0	0	0	0	0	3	3	1	1	2	3	1	1
1528	1	36	2	2	1	3	1	4	50	2	1	99	99	3000	2	3	100	36	1	12	999	2	2	1	2	2	2	1	1	2	1	1	1	1	1	1	0	1	0	1	0	2	2	3	3	2	4	1	2
1791	1	37	2	1	1	4	1	4	56	1	1	39	5	3230	1	1	11	19.5	1	10	6	1	2	2	2	2	2	1	1	1	1	1	1	0	1	1	0	0	0	1	0	1	1	1	2	1	4	1	1
1397	1	37	2	1	1	3	1	4	51	2	1	38	99	4.04	1	5	110	20	1	12	7	2	1	1	2	2	2	3	3	3	1	1	1	0	1	1	0	1	0	1	0	2	4	2	1	1	1	1	1
1783	1	30	2	1	1	4	1	4	57	1	1	38	3	3500	1	5	112	45	1	8	6	1	2	2	2	2	2	2	1	1	1	1	1	1	1	1	0	0	0	1	0	2	3	1	3	2	2	1	1
1206	1	32	2	1	1	4	1	5	60	2	1	41	2	3200	1	5	111	18	1	12	6	1	2	2	2	2	2	3	3	3	1	1	1	0	1	1	1	1	0	1	1	1	4	1	4	1	3	4	1
1330	1	36	2	1	1	4	1	3	47	1	1	39	3	8000	2	5	107	21	1	21	6	1	2	2	2	2	2	1	1	1	3	2	1	0	1	0	0	0	0	1	0	2	3	2	4	2	4	1	2
271	1	33	2	1	1	4	1	4	49	1	1	40	6	4000	2	1	103	20	2	18	6	1	2	2	2	2	2	1	1	1	1	1	1	0	1	1	0	0	0	0	0	2	2	1	1	1	2	1	1
1181	1	33	2	1	1	4	1	3	43	1	1	40	1	5880	2	1	101	16	4	999	6	1	2	2	2	2	2	1	1	1	1	1	1	0	1	0	0	0	0	0	0	2	2	2	2	2	4	2	1
582	1	33	2	1	1	4	1	3	42	1	1	38	0	3134	1	1	105	36	1	8	6	1	2	2	2	2	2	1	1	1	1	1	1	0	1	1	0	0	0	0	0	1	2	1	1	1	2	1	2
943	1	43	2	1	1	4	1	5	67	1	1	39	4	6930g	2	5	112	19	1	18	4	1	2	2	2	2	2	1	1	1	1	1	1	0	0	1	0	0	0	1	0	2	1	1	2	1	4	1	1
191	1	29	2	1	1	4	1	3	40	2	1	40	0	2970	1	1	100	31	5	4	4	1	2	2	2	2	2	1	1	1	1	1	1	0	1	0	0	0	0	0	0	1	2	1	2	2	3	1	1
1554	1	32	2	1	1	3	1	5	71	2	2	36	8	Less than 4.5 Jin	1	5	130	56	5	11	6	2	2	2	2	2	2	1	1	1	1	1	1	0	1	1	0	0	0	1	0	1	1	2	3	3	3	2	2
170	1	33	1	1	2	4	1	4	52	2	1	39	4	3200	2	4	113	33	2	13	10	1	2	2	2	2	2	1	1	1	1	1	1	0	0	1	0	0	0	0	0	1	2	1	1	2	2	1	1
1543	1	29	2	1	1	4	1	4	51	2	1	99	99	3000	1	1	110	18.5	3	999	6	1	2	2	2	2	2	1	1	1	1	1	1	0	1	0	0	0	0	0	0	2	3	1	2	1	2	1	1
1523	1	38	1	1	2	4	1	5	62	1	1	39	3	3630	1	1	108	19.6	1	14	8	1	2	2	2	2	2	2	3	1	1	1	1	0	1	1	0	0	0	0	0	1	2	1	3	2	2	2	1
1150	1	31	2	1	1	4	1	5	65	1	1	39	6	3600	2	1	128	45	1	13	4	1	2	2	2	2	2	1	1	1	1	1	1	0	1	1	0	0	0	0	0	1	1	1	1	1	4	1	1
1152	1	37	2	1	1	4	1	5	61	2	1	99	99	1400	1	5	115	19	5	999	6	1	2	2	2	2	2	2	2	1	1	1	1	0	1	0	0	0	0	0	0	2	3	1	1	2	2	1	1
478	1	41	2	1	1	4	1	5	61	2	1	39	0	3750	2	5	110	20	1	23	6	1	2	2	2	2	2	1	1	1	1	1	1	1	0	0	0	0	0	0	0	2	2	1	1	1	4	1	1
8	1	34	2	1	1	4	1	4	52	1	1	40	2	3550	2	1	110	19.5	3	999	6	1	2	2	2	2	2	2	2	3	1	1	1	0	0	1	0	0	0	0	0	2	2	2	2	1	3	1	4
828	1	39	2	1	1	4	1	4	58	2	1	41	4	3500	1	5	100	15	1	6	6	1	2	2	2	2	2	2	2	2	1	1	1	0	1	1	0	0	0	0	0	1	4	1	4	1	1	1	1
1224	1	32	2	1	1	4	1	5	62	2	1	38	2	6002	2	1	109	16.2	4	2	4	1	1	2	2	2	2	1	1	1	1	1	1	1	1	1	0	1	0	0	0	1	3	1	1	1	1	1	1
386	1	38	1	1	2	4	1	3	41	2	1	99	99	4400	1	5	95	15	1	18	6	1	2	2	2	2	2	1	1	1	1	1	1	0	1	1	0	0	0	0	0	2	1	1	1	1	2	1	2
1645	1	32	2	2	1	4	3	4	51	2	1	99	99	7.1 Jin	1	1	110	20	3	99	5	1	2	2	2	2	2	1	1	1	1	1	1	0	0	1	0	0	0	0	0	1	1	1	1	1	3	2	1
1227	1	35	2	1	1	4	1	4	58	2	1	39	4	3600	1	5	115	17	5	8	6	1	2	2	2	2	2	3	3	3	3	3	3	0	0	1	0	0	0	0	0	2	1	1	1	1	1	1	1
647	1	31	2	1	1	4	1	5	66	2	1	40	6	7300	1	1	115	19	1	13	6	2	2	2	2	2	2	1	1	2	1	1	1	0	0	1	0	0	0	0	0	2	1	1	1	1	1	1	2
1345	1	32	2	1	1	4	1	3	44	1	1	39	3	3455	1	1	105	22	2	13	6	1	2	2	2	2	2	1	1	1	1	1	1	0	1	0	0	0	0	0	0	2	3	1	3	2	2	1	1
1230	1	35	2	1	1	4	1	4	53	1	1	38	3	3570	2	5	112	22	2	999	999	1	2	2	2	2	2	1	1	1	1	1	1	0	0	1	0	0	0	0	0	2	2	1	3	2	4	4	2
1561	1	29	2	1	1	4	1	6	77	1	1	41	0	3310	1	1	127	30	1	8	999	1	2	2	2	2	2	1	1	1	1	1	1	0	0	1	0	0	0	0	0	1	2	1	1	2	4	1	1
1646	1	37	2	1	1	4	1	4	48	2	1	99	99	7300	2	5	105	36	1	24	12	1	2	2	2	2	2	1	1	1	1	1	1	0	1	0	0	0	0	0	0	2	4	1	1	1	4	1	1
930	1	33	2	1	1	4	1	3	40	1	1	40	0	3250	1	1	99	14.5	3	0	6	1	2	2	2	2	2	2	1	1	1	1	1	0	1	1	0	0	0	0	0	2	1	2	2	2	3	1	2
1234	1	41	2	1	1	4	1	4	58	2	1	40	0	3500	1	5	115	17	1	24	999	2	2	2	2	2	2	1	1	1	1	1	1	1	1	1	0	0	0	1	0	1	4	2	2	1	4	1	1
550	1	38	2	1	1	4	1	5	62	1	1	40	1	2700	2	1	112	17	2	1	999	1	2	2	2	2	2	1	1	1	1	1	1	0	1	0	0	0	0	0	0	1	3	1	2	2	2	2	1
1785	1	34	1	1	2	4	1	5	64	1	2	38	4	3250	2	1	122	19	5	12	6	1	2	2	2	2	2	1	2	1	1	1	1	0	1	0	0	0	0	0	0	2	2	1	2	2	3	2	1
1285	1	32	2	1	1	4	1	3	43	2	1	99	99	2700	1	1	97	14.5	1	8	6	1	2	2	2	2	2	1	1	1	1	1	1	0	1	0	0	0	0	0	0	2	2	1	1	2	2	1	1
1732	1	41	2	1	1	3	1	5	67	1	1	40	2	6 Jin	2	5	130	25	5	5	7	1	2	2	2	2	2	1	1	1	1	1	1	0	1	1	0	0	0	1	0	1	1	1	1	1	1	1	1
1520	1	32	1	1	2	4	1	4	51	2	2	99	99	1800	2	3	108	15	3	999	6	1	2	2	2	2	2	2	2	1	1	1	1	0	1	1	0	1	0	0	0	1	3	2	1	1	2	2	1
1682	1	31	2	1	1	4	1	5	68	2	1	40	0	3300	1	5	110	18	3	6	8	1	2	2	2	2	2	1	1	1	1	1	1	0	1	1	0	1	0	0	0	1	1	1	2	1	4	1	1
1738	1	35	2	1	1	4	1	4	55	2	1	40	7	3100	1	1	102	20	3	999	999	1	2	2	2	2	2	1	1	1	1	1	1	0	1	0	0	0	0	0	0	3	1	2	1	1	2	1	1
1651	1	32	2	1	1	4	1	5	66	2	2	35	0	2500	2	5	117	19	3	0	6	1	2	2	2	2	2	1	1	1	1	1	1	0	1	0	0	0	0	0	0	1	1	1	1	1	4	1	1
1652	1	32	2	1	1	4	1	5	66	1	1	40	0	4000g	1	5	112	22	5	12	5	1	2	2	2	2	2	2	1	1	1	1	1	0	1	1	0	0	0	0	0	2	1	1	2	3	3	1	1
919	1	38	1	1	2	3	1	4	57	1	1	39	1	3300	2	1	107	18	1	24	999	1	2	2	2	2	2	1	1	1	1	1	1	1	1	1	0	0	0	1	0	2	1	1	2	4	4	1	1
1188	1	33	2	1	1	4	1	4	59	1	1	39	2	3720	1	5	110	19	5	999	6	2	2	2	2	2	2	1	1	1	1	1	1	0	1	1	0	0	0	0	0	2	3	2	2	2	2	1	3
1753	1	39	1	1	2	4	1	5	64	1	2	33	0	2410	1	1	115	18	2	12	12	1	2	2	2	2	2	1	1	1	1	1	1	0	1	1	0	0	0	0	0	2	2	1	2	3	3	2	1
85	1	40	1	1	2	5	1	4	48	2	1	99	99	5.0	1	1	110	25	5	6	8	1	2	2	2	2	2	3	1	2	1	1	1	1	1	1	0	1	0	0	0	3	2	3	2	3	2	3	3
1063	1	39	2	1	1	4	1	5	60	2	1	39	4	3500	2	1	114	19	1	19	6	1	2	2	2	2	2	1	1	1	1	1	1	0	1	1	0	0	0	1	0	2	1	2	3	1	3	1	2
1370	1	23	2	1	1	3	1	3	36	2	1	39	0	2900	2	5	103	15	5	13	5	1	2	2	2	2	2	1	1	1	1	1	1	0	1	0	0	0	0	0	0	3	4	3	3	2	4	1	1
229	1	31	2	1	1	4	1	5	70	2	1	40	2	6.3	1	5	122	23	1	24	6	1	2	2	2	2	2	3	3	3	3	3	3	0	1	0	0	0	0	0	0	3	2	2	1	3	4	1	1
1485	1	36	2	1	1	4	1	5	63	2	1	41	5	3700	1	4	120	22	5	6	4	1	2	2	2	2	1	1	1	1	1	1	1	0	1	0	0	0	0	0	0	1	1	1	1	4	1	1	2
962	1	30	2	1	1	4	1	3	47	1	1	39	6	3220	1	1	102	15	1	18	7	1	1	2	2	2	2	1	2	3	1	1	1	0	1	1	0	0	0	1	0	3	3	2	3	2	2	2	1
768	1	37	2	1	1	4	1	4	49	2	1	40	1	3900	1	5	102	16	1	26	7	1	2	2	2	2	2	1	1	1	1	1	1	0	1	0	0	0	0	1	0	1	3	1	1	3	4	1	1
1256	1	37	2	1	1	4	1	5	61	1	1	39	6	1400	2	5	120	20	1	15	6	1	2	2	2	2	2	1	1	1	1	1	1	0	1	1	0	0	0	0	0	2	3	2	2	3	3	2	2
1403	1	34	2	1	1	4	1	3	46	1	1	38	3	3900	2	5	105	19.2	1	18	7	2	2	2	2	2	2	1	1	1	1	1	1	0	1	1	0	0	0	1	0	1	1	1	1	2	2	1	1
1258	1	39	2	1	1	4	1	5	66	1	1	39	0	3570	2	5	114	20.18	5	32	6	1	2	2	2	2	2	1	1	1	1	1	1	0	0	1	0	0	0	0	0	4	1	1	4	4	4	1	1
1259	1	27	2	1	1	4	1	3	44	2	1	40	3	6.7	1	1	100	31	1	24	6	1	2	2	2	2	1	1	1	1	1	1	1	0	1	0	0	0	0	0	0	2	2	3	1	2	2	2	1
387	1	34	2	1	1	4	1	4	48	1	1	38	0	6.5	2	1	110	19	1	14	8	1	1	2	2	2	2	3	3	3	1	1	1	0	1	0	0	0	0	0	0	1	3	2	4	1	3	1	1
259	1	37	1	1	2	4	1	3	43	1	1	39	6	4100	2	5	122	21	1	999	12	1	2	2	2	2	2	1	1	1	1	1	1	0	0	1	0	0	0	0	0	2	1	1	2	2	2	1	1
103	1	34	2	1	1	4	1	5	60	1	1	99	99	3650	2	1	110	20	1	12	6	1	2	2	2	2	2	1	1	1	1	1	1	1	1	1	0	0	0	0	0	2	2	1	1	4	3	1	2
1263	1	33	1	1	2	3	1	4	52	2	1	41	1	6.6	1	5	104	32	1	24	6	1	2	2	2	2	2	1	1	1	1	1	1	0	0	1	0	0	0	0	0	1	3	1	1	4	4	1	1
1132	1	35	2	1	1	5	1	5	64	1	1	38	5	6348	1	1	114	20	2	14	6	1	2	2	2	2	2	2	1	1	1	1	1	0	1	0	0	0	0	0	0	2	3	2	3	1	3	1	2
384	1	38	1	1	2	4	1	3	41	2	1	99	99	3600	1	5	84	26	1	15	8	1	2	2	2	2	2	1	1	1	1	1	1	0	1	0	0	0	0	0	0	2	4	1	1	1	1	1	1
1529	1	33	2	1	1	5	1	5	65	1	1	38	3	3500	1	5	114	21	1	24	6	1	1	2	2	2	1	3	3	3	1	1	1	1	1	1	0	0	1	1	1	2	2	1	1	1	1	1	1
148	1	38	2	1	1	4	1	3	46	2	1	39	4	3350	2	1	104	15.7	1	19	7	1	2	2	2	2	2	1	1	1	1	1	1	0	1	1	0	0	0	1	0	1	3	1	1	4	3	1	2
120	1	34	2	1	1	4	1	3	43	1	1	37	4	3950	2	1	106	17.3	5	1	6	1	2	2	2	2	2	1	1	1	1	1	1	0	0	1	0	0	0	1	0	1	1	1	1	1	2	1	1
1195	1	33	2	1	1	4	3	4	59	1	1	40	0	3572	1	1	112	19	1	18	6	1	2	2	2	2	2	1	1	1	1	1	1	0	1	0	0	0	0	0	0	1	2	1	1	2	2	3	1
175	1	38	2	1	1	4	1	4	59	1	2	34	3	2920	2	5	110	20	1	11	5	1	2	2	2	2	2	1	1	1	1	1	1	0	1	0	0	0	0	0	0	1	3	1	1	2	2	1	1
692	1	27	1	2	2	4	1	3	43	2	1	41	6	6008	1	1	92	18	1	14	6	2	2	2	2	2	2	1	1	1	1	1	1	0	1	0	0	0	0	0	0	1	2	1	1	1	1	1	1
972	1	42	1	1	2	4	1	4	54	2	1	40	2	3500	2	1	107	33	1	18	6	1	2	2	2	2	2	1	1	1	1	1	1	0	1	0	0	0	0	0	0	1	1	2	1	1	1	1	1
1588	1	31	2	1	1	4	1	4	50	1	1	39	1	3650	2	5	109	21	1	24	6	1	2	2	2	2	2	1	1	1	1	1	1	0	1	1	0	0	0	0	0	1	4	1	1	4	4	2	1
203	1	28	2	1	1	2	1	4	50	1	1	40	3	7200	1	1	105	16	1	999	6	2	2	2	2	2	2	1	2	2	1	1	1	1	1	1	0	0	1	1	0	1	3	1	2	2	2	1	1
1294	1	37	2	1	1	4	1	6	77	2	1	38	1	3500	1	5	120	25	1	18	5	1	2	2	2	2	2	1	1	1	1	1	1	0	1	0	0	0	0	0	0	2	4	2	2	2	2	1	1
1302	1	32	2	1	1	3	1	5	69	1	1	40	2	3500	2	5	122	24	1	18	7	1	2	2	2	2	2	1	1	1	1	1	1	0	1	0	0	0	0	0	0	1	1	1	1	1	4	1	1
934	1	31	1	1	2	4	1	5	65	1	1	99	99	3500	1	5	120	18	1	8	999	2	2	2	2	2	2	1	1	1	1	1	1	0	1	0	0	1	0	1	0	2	3	1	1	1	2	1	1
49	1	29	2	1	1	4	1	3	39	2	1	41	0	2800g	1	1	95	13.5	1	12	7	1	2	2	2	2	2	1	1	1	1	1	1	0	1	1	0	0	0	1	0	1	4	1	1	1	1	1	2
744	1	36	2	1	1	4	1	3	45	2	1	38	5	3100	1	1	96	13	5	12	6	1	2	2	2	2	2	1	3	1	1	1	1	0	1	1	0	0	0	0	0	2	3	1	3	2	2	1	1
1700	1	33	2	1	1	4	1	6	73	1	1	99	99	3040	1	1	125	25	2	12	6	1	2	2	2	2	2	1	1	1	1	1	1	0	1	1	0	1	0	0	0	1	3	2	3	4	4	1	1
1424	1	37	2	1	1	4	1	4	48	2	1	40	4	3340	1	5	108	18	1	14	999	1	2	2	2	2	2	3	1	2	1	1	1	0	1	0	0	0	0	0	0	2	2	1	2	1	1	1	2
111	1	39	2	1	1	4	1	5	71	2	1	41	1	8.6	2	1	122	21.5	5	11	6	1	2	2	2	2	2	1	1	1	1	1	1	0	0	1	0	0	0	0	0	2	2	1	3	1	4	1	4
1739	1	43	2	1	1	4	1	4	54	1	1	40	0	3500	1	1	102	15	5	5	5	1	2	2	2	2	2	3	1	1	2	1	1	0	1	1	0	0	0	1	0	2	3	1	1	1	4	2	1
162	1	33	2	1	1	4	1	6	76	1	1	99	99	2380	1	2	115	23	2	15	5	1	2	2	2	2	2	3	3	3	3	3	3	0	1	0	0	0	0	0	0	1	3	1	2	3	4	1	3
1288	1	50	1	1	2	4	1	5	62	1	1	99	99	3500	2	5	120	19.8	1	999	999	1	2	2	2	2	2	1	1	1	1	1	1	0	1	1	0	0	0	1	0	2	2	1	3	1	3	1	2
338	1	37	1	1	2	4	1	5	64	2	1	99	99	3650	2	1	120	19	4	12	18	1	2	2	2	2	2	1	1	1	1	1	1	0	1	0	0	0	0	0	0	1	2	1	1	1	2	1	2
1201	1	34	1	1	2	4	1	5	61	1	1	99	99	6500	1	1	115	20	2	8	6	1	2	2	2	2	2	1	2	3	1	1	1	0	1	0	0	0	0	1	0	1	2	1	1	2	3	1	1
480	1	30	2	1	1	4	1	3	45	1	1	39	5	3600	2	5	105	18	1	24	6	1	2	2	2	2	2	1	1	1	1	1	1	0	1	1	0	0	0	0	0	1	2	1	1	1	1	1	1
745	1	37	2	1	1	4	1	4	54	1	1	40	1	6600	1	5	112	21	2	10	5	1	2	2	2	2	2	1	1	1	1	1	1	0	0	1	0	0	0	0	0	1	1	1	1	1	4	1	1
1660	1	25	2	1	1	2	1	4	49	2	1	99	99	6.8	1	4	105	18	1	18	6	2	2	2	2	2	2	1	1	1	1	1	1	0	1	0	0	0	0	0	0	1	3	1	4	4	4	1	1
568	1	48	1	1	2	4	1	5	61	1	1	38	7	3250	2	5	116	25	1	12	8	1	2	2	2	2	2	1	1	1	1	1	1	0	0	1	0	1	0	0	0	2	4	1	2	1	3	1	1
288	1	32	2	1	1	4	1	4	54	1	1	42	3	8000	2	1	114	22	1	10	6	1	2	2	2	2	1	1	1	1	1	1	1	0	1	1	0	0	0	1	0	1	1	1	1	1	1	2	3
785	1	31	2	1	1	3	1	5	64	2	1	42	2	2936	1	3	110	16	5	12	5	2	2	2	2	2	2	1	1	1	1	1	1	0	0	0	0	0	0	1	0	1	1	1	1	4	4	1	1
1064	1	40	2	1	1	4	1	3	45	1	1	38	6	4030	2	1	105	16	1	24	6	1	2	2	2	2	2	3	3	2	1	1	1	0	0	0	0	0	0	1	0	1	2	1	2	2	2	1	1
1633	1	26	2	1	1	3	1	4	48	2	2	40	2	2700	1	5	100	32	1	16	9	1	2	2	2	2	2	1	1	1	1	1	1	0	1	0	0	0	0	1	0	2	1	1	1	2	4	1	1
323	1	34	2	1	1	4	4	4	53	1	1	99	99	3800	1	1	117	18.5	5	6	10	1	2	2	2	2	2	3	1	2	1	1	1	0	1	1	0	0	0	0	0	3	3	2	2	3	3	1	1
752	1	40	1	1	2	4	1	5	60	1	1	39	2	3500	1	1	112	16	1	12	6	1	2	2	2	2	2	3	2	1	1	1	1	1	0	0	0	0	0	0	0	1	4	1	2	3	2	1	1
815	1	39	2	1	1	4	1	6	72	1	1	40	0	3450	1	1	128	32	1	32	8	1	2	2	2	2	2	1	1	1	1	1	1	0	1	1	0	0	0	0	0	1	2	1	1	1	2	1	1
1198	1	31	2	1	1	4	1	5	60	2	1	40	0	4000	2	1	105	18	1	18	7	1	2	2	2	2	2	1	1	1	1	1	1	0	1	0	0	0	0	0	0	1	2	1	1	1	1	1	1
81	1	41	2	1	1	4	1	6	72	1	1	99	99	3600	2	5	120	18	2	12	6	1	2	2	2	2	2	1	1	1	1	1	1	0	1	1	0	0	1	0	0	2	2	1	1	2	4	1	1
70	1	28	2	1	1	4	1	3	43	2	1	40	1	3300	1	1	96	16	3	999	6	1	2	1	2	2	2	3	3	3	3	3	3	1	1	1	0	1	0	1	0	1	1	2	2	1	1	1	2
193	1	41	2	1	1	4	1	5	63	2	1	38	1	5200	2	5	125	21	2	25	6	1	2	2	2	2	2	1	1	1	1	1	1	0	1	1	0	0	0	0	0	1	3	2	1	3	4	2	1
542	1	38	2	1	1	4	1	4	50	1	1	37	0	3180	1	5	109	16	5	4	8	1	2	2	2	2	2	2	1	1	1	1	1	1	1	1	0	0	1	1	1	2	3	2	1	4	3	1	2
1310	1	34	2	1	1	4	1	5	70	2	1	99	99	3.85	2	5	120	25	2	24	6	1	2	2	2	2	2	2	2	2	1	1	1	1	1	1	0	1	0	1	0	2	2	2	1	4	1	1	2
1406	1	34	2	1	1	4	1	5	71	1	1	99	99	3100	1	1	120	29	1	15	6	1	2	2	2	2	2	1	1	1	1	1	1	0	1	0	0	0	0	0	0	2	3	1	3	2	2	2	3
1154	1	40	2	1	1	4	1	4	55	1	1	37	2	3650	1	5	118	20	1	18	7	1	2	1	2	2	2	2	1	3	1	1	1	0	1	0	0	0	0	0	0	3	2	3	2	1	3	1	3
858	1	36	2	1	1	4	1	4	49	1	1	39	99	3900	2	5	118	20	5	18	5	1	2	2	2	2	2	1	1	1	1	1	1	0	1	1	0	0	0	0	0	1	3	1	2	2	2	1	1
1789	1	40	2	1	1	4	1	5	68	1	1	37	2	4.54	1	1	1.28	28	3	2	3	1	2	2	2	2	2	1	1	1	1	1	1	0	1	1	0	0	0	0	0	2	1	2	3	3	3	2	1
29	1	31	2	1	1	4	1	5	62	1	1	37	2	3710	2	1	111	20.5	1	24	6	1	1	2	2	2	1	3	3	1	1	1	1	0	1	1	0	1	0	1	0	1	4	2	2	2	3	1	2
133	1	41	2	1	1	4	1	5	62	2	1	40	0	3600	1	1	115	22	1	14	5	1	2	2	2	2	2	1	2	1	1	1	1	0	1	0	0	0	0	0	0	2	1	1	1	2	4	1	1
1304	1	35	2	1	1	4	1	6	73	2	1	40	6	3300	1	5	120	20	4	1	4	1	2	2	2	2	2	1	1	1	1	1	1	1	1	1	0	0	0	0	0	1	2	1	2	2	3	2	2
1669	1	33	2	1	1	4	1	5	64	2	1	40	0	3330	1	4	50	19	4	4	4	1	2	1	2	2	2	1	1	1	1	1	1	0	1	1	0	1	0	0	0	1	3	1	1	1	2	2	1
611	1	35	2	1	1	4	1	5	69	1	1	40	0	3650	1	4	115	23	1	8	6	1	2	2	2	2	2	2	2	1	1	1	1	0	1	0	0	0	0	1	0	1	1	1	1	1	1	2	1
1321	1	41	1	1	2	4	1	5	61	1	1	99	99	3000	1	1	109	18.3	3	999	999	1	2	1	2	2	2	1	1	1	1	1	1	1	1	0	0	1	1	1	0	2	3	2	3	2	2	1	1
1478	1	38	2	1	1	4	1	3	45	2	2	35	18	3200	2	5	54	16	4	999	6	1	2	2	2	2	2	1	1	1	1	1	1	0	1	0	0	0	0	0	0	1	2	1	2	2	4	1	1
922	1	35	2	1	1	4	1	5	60	2	1	37	1	3550	2	2	114	22	5	6	6	1	2	2	2	2	2	1	1	1	1	1	1	0	1	0	0	0	0	0	0	2	1	1	1	1	2	2	1
108	1	35	2	1	1	4	1	5	62	1	1	40	6	3800	1	3	110	15	2	6	6	1	2	2	2	2	2	3	1	1	1	1	1	0	1	1	1	0	0	1	0	1	1	1	1	1	1	1	1
1326	1	35	2	1	1	5	1	4	56	2	1	40	3	3000	1	1	103	37	4	4	4	1	2	2	2	2	1	3	1	1	1	1	1	0	1	0	0	0	0	0	0	3	4	1	3	3	3	1	2
401	1	29	2	1	1	4	1	3	44	2	1	40	0	2.9kg	1	5	100	15	1	20	8	1	2	2	2	2	2	1	1	1	1	1	1	0	0	1	0	0	0	1	0	1	2	1	2	3	3	1	1
112	1	36	2	1	1	4	1	3	45	1	1	38	0	2950	1	5	108	17	1	36	6	1	2	2	2	2	2	3	1	3	1	1	1	1	1	1	0	0	0	0	0	1	4	1	1	1	1	1	1
1464	1	33	2	1	1	4	1	5	71	1	2	99	99	2700g	1	4	110	38	1	21	8	2	2	1	2	2	2	2	1	1	1	1	1	0	0	1	0	0	0	1	0	2	2	3	1	1	4	1	1
1202	1	31	1	1	2	4	1	3	45	2	1	38	2	7000	2	1	98	15	1	24	6	1	2	2	2	2	2	1	1	1	1	1	1	0	0	1	0	0	0	0	0	2	1	2	2	2	3	1	1
1674	1	30	2	1	1	3	1	5	62	1	1	41	0	7900	1	1	117	42	1	13	7	1	2	2	2	2	2	1	1	1	1	1	1	1	1	1	0	0	0	0	0	3	1	2	2	4	4	4	1
1589	1	37	2	1	1	4	1	6	74	2	1	99	99	3650	1	4	1.23	26	1	1	6	1	2	2	2	2	2	1	1	1	1	1	1	1	0	1	1	0	0	0	0	2	1	2	1	4	4	1	1
223	1	31	2	1	1	4	1	4	58	1	1	38	3	50	2	1	114	20	1	18	10	1	2	2	2	2	1	1	1	1	1	1	1	0	1	0	0	0	0	0	0	1	2	2	1	1	1	1	1
1057	1	33	2	1	1	4	1	4	50	1	1	38	2	7.2 Jin	2	1	102	30	1	15	6	1	2	2	2	2	2	1	1	1	1	1	1	0	1	1	0	0	0	1	0	1	4	1	1	4	4	1	1
71	1	37	1	2	2	5	1	5	69	1	1	38	99	3650	2	5	123	22	4	999	6	1	2	2	2	2	2	1	1	1	1	1	1	1	1	1	0	0	0	1	0	2	1	1	1	1	1	3	1
225	1	36	2	1	1	4	1	3	44	1	1	99	99	3700	1	1	102	17.8	3	1	16	1	2	2	2	2	2	1	2	2	1	1	1	0	1	0	0	0	0	0	0	1	3	1	1	4	4	1	1
531	1	37	2	2	1	5	1	5	68	2	1	38	3	2600	1	5	115	19	5	8	4	1	2	2	2	2	2	3	3	3	1	1	1	1	1	1	0	0	1	0	1	1	2	1	3	2	2	1	1
825	1	32	2	1	1	4	1	4	59	1	1	99	99	3120	1	1	106	20	5	999	7	1	2	2	2	2	2	1	1	1	1	1	1	0	1	1	0	0	0	1	0	1	3	1	2	1	1	4	1
760	1	34	1	1	2	4	1	5	64	1	1	99	99	3620	1	1	120	55	1	999	999	1	2	2	2	2	2	1	1	1	1	1	1	0	1	1	0	0	0	0	0	2	3	1	1	2	3	2	1
1343	1	31	2	1	1	4	1	5	63	2	1	41	0	3300	1	1	107	18	1	24	8	1	2	2	2	2	2	1	1	1	1	1	1	0	1	0	0	0	0	0	0	1	3	1	2	1	1	1	1
974	1	31	2	1	1	4	1	5	60	1	1	39	1	6.03	1	5	116	20	2	7	6	1	2	2	2	2	2	1	1	1	1	1	1	0	1	1	0	0	0	0	0	2	2	3	3	2	2	1	3
846	1	36	1	1	2	4	1	5	61	2	1	99	99	8000	2	5	120	20	1	36	6	1	2	2	2	2	2	1	2	1	1	1	1	0	1	1	0	0	0	0	0	2	3	1	1	1	4	1	1
319	1	41	2	2	1	4	1	5	71	1	1	39	1	3840	2	1	130	30	1	16	6	1	2	2	2	2	2	1	1	1	1	1	1	0	1	0	0	0	0	0	0	1	1	1	1	1	1	1	1
1119	1	36	2	1	1	5	1	4	52	2	1	40	0	3000	2	1	115	20	1	6	6	1	2	2	2	2	2	1	1	1	1	1	1	0	1	0	0	0	0	1	0	2	2	1	1	1	1	1	1
396	1	39	2	1	1	5	1	4	57	2	1	40	6	6.98	2	1	110	17	1	7	5	1	2	1	2	2	2	1	1	1	1	1	1	0	1	0	0	0	0	0	0	2	1	2	2	2	2	1	2
1351	1	31	2	1	1	4	1	4	53	1	1	39	0	3050	1	5	105	15	1	19	6	1	2	2	2	2	2	1	2	3	1	2	1	0	1	1	0	0	0	0	0	2	2	2	2	1	1	1	1
576	1	31	2	1	1	4	1	4	50	1	1	39	6	3400	1	1	104	40	5	13	7	1	2	2	2	2	2	2	3	3	2	2	1	0	1	1	0	0	1	1	0	3	4	2	3	1	3	2	2
598	1	33	2	1	1	4	1	5	66	1	1	40	7	3700	1	1	115	20	1	9	6	1	2	1	2	2	2	3	1	1	1	1	1	0	1	1	0	1	0	0	0	1	4	1	2	2	2	1	1
1679	1	40	2	1	1	4	1	6	79	1	1	99	99	3000	1	1	125	45	5	6	999	1	2	2	2	2	1	1	1	1	1	1	1	1	1	1	0	0	0	0	0	1	1	1	2	1	2	1	1
1605	1	37	1	1	2	4	3	4	50	2	1	99	99	10	2	5	110	21.5	2	36	12	1	2	2	2	2	2	3	3	3	3	3	3	1	1	1	1	1	1	1	1	2	3	2	2	3	3	2	2
1613	1	29	2	1	1	4	1	5	66	2	1	39	0	3900	1	1	110	18	1	12	9	1	2	2	2	2	2	1	2	3	1	1	1	1	1	0	0	0	0	0	0	2	2	2	2	2	3	1	3
1358	1	29	2	1	1	4	1	3	45	1	1	40	0	7.8	2	1	106	34	1	24	6	1	2	2	2	2	1	3	1	1	1	1	1	0	0	1	0	0	0	1	0	1	3	1	2	4	3	3	1
139	1	33	2	2	1	4	1	3	43	2	1	38	0	3200	2	1	102	18	3	0	6	1	2	2	2	2	2	1	3	1	1	1	1	0	1	1	0	0	0	1	0	1	3	1	1	2	4	1	1
205	1	39	2	1	1	4	1	4	59	1	1	38	3	3480	2	4	105.6	17	1	8	6	1	2	2	2	2	2	2	3	3	2	1	1	0	1	1	0	0	0	1	0	3	3	1	1	1	1	1	3
1649	1	25	2	1	1	4	1	4	50	1	1	41	0	3080	1	1	105	18	5	14	6	1	2	2	2	2	2	1	1	1	1	1	1	1	1	0	0	0	0	0	0	2	1	1	1	2	2	2	2
821	1	34	2	1	1	4	1	3	44	2	2	31	4	1810	2	3	106	17	4	9	7	1	2	2	2	2	2	2	2	3	1	1	1	0	1	0	0	0	0	0	0	2	2	2	1	2	2	1	2
731	1	38	2	1	1	4	1	4	54	1	1	40	0	3025	1	1	113	17.5	1	20	999	1	2	2	2	2	2	3	3	3	3	3	3	0	1	1	0	0	0	0	0	1	1	1	1	1	2	1	1
1052	1	38	2	1	1	4	1	4	51	2	1	39	3	3450	2	5	112	18.5	1	13	5	1	2	2	2	2	2	2	2	1	1	1	1	0	1	1	0	0	0	0	0	2	2	2	2	2	2	1	1
885	1	43	1	1	2	5	1	6	73	1	1	99	99	3000	1	5	108	18	1	22	6	1	2	2	2	2	2	1	1	1	1	1	1	0	0	1	0	0	0	0	0	1	3	1	3	1	4	1	1
958	1	33	2	1	1	4	1	5	70	1	1	42	1	3500	1	3	115.5	19	5	24	6	2	2	2	2	2	2	1	1	1	1	1	1	1	1	1	0	1	0	1	0	1	2	1	1	1	1	1	2
1076	1	36	2	1	1	3	1	4	57	1	1	38	3	2750	2	1	1.13	18	1	15	6	1	2	2	2	2	2	1	1	1	1	1	1	1	1	1	0	0	0	0	0	2	2	1	2	2	3	2	1
1797	1	32	2	1	1	3	1	3	44	2	1	37	1	3120	2	1	102	36	2	1	2	1	1	1	2	2	2	3	3	3	1	1	1	1	1	1	0	1	1	1	0	4	4	2	1	1	4	1	1
1093	1	44	2	1	1	4	1	6	74	2	1	39	1	3460	2	5	118	20	1	24	6	1	2	2	2	2	2	1	1	1	1	1	1	1	1	1	0	0	0	1	0	2	4	2	3	2	4	1	2
1503	1	46	1	1	2	4	1	5	69	1	1	40	0	6.8	1	5	112	33	1	999	5	1	2	2	2	2	2	3	3	3	1	1	1	1	1	0	0	1	0	1	0	2	4	2	2	3	2	2	1
1253	1	32	2	1	1	4	1	5	65	1	1	40	3	3900	1	1	116.7	21.6	5	4	6	1	2	2	2	2	2	1	1	1	1	1	1	0	1	1	0	0	0	0	0	1	1	1	2	2	2	1	1
1556	1	29	2	1	1	2	1	3	47	1	1	99	99	8	1	4	90.5	38	1	1	10	1	2	2	2	2	2	1	1	1	1	1	1	0	1	1	0	0	1	0	0	2	2	1	1	3	4	2	2
403	1	34	2	1	1	4	1	3	47	2	2	32	6	2.24	1	1	107	16.5	4	3	8	1	2	2	2	2	2	1	1	1	1	1	1	0	1	0	0	1	0	0	0	3	4	2	4	2	3	1	1
679	1	38	2	1	1	4	1	6	77	1	1	39	0	3725g	2	5	120	22	2	24	13	1	2	2	2	2	2	1	1	1	1	1	1	0	1	0	0	0	0	0	0	2	2	1	1	2	2	1	1
597	1	37	2	1	1	4	1	4	49	2	1	40	1	4040	2	1	105	18.5	1	22	6	1	2	2	2	2	2	1	1	1	1	1	1	0	1	0	0	0	0	0	0	2	2	1	2	1	2	1	1
283	1	35	2	1	1	5	1	4	55	1	1	39	4	2470	1	1	107	32	1	12	6	1	2	1	2	2	2	3	2	3	1	1	1	1	1	0	0	0	0	0	0	2	2	1	1	2	4	2	1
1566	1	27	2	1	1	2	1	4	56	2	1	39	99	6.4	1	5	108	36	5	7	6	1	2	2	2	2	2	2	3	3	3	3	1	0	1	0	0	1	0	0	0	3	4	2	1	2	3	1	1
1553	1	31	2	1	1	4	1	6	72	1	1	40	3	4350	1	1	118	25	5	10	3	2	2	2	2	2	2	1	1	1	1	1	1	1	1	0	0	0	0	1	0	2	1	1	3	2	4	1	1
508	1	38	2	1	1	5	1	5	65	2	1	40	6	4320	1	1	122	21	1	16	6	2	2	2	2	2	2	1	1	1	1	1	1	0	1	0	0	0	0	0	0	1	3	2	2	2	3	1	1
74	1	31	2	1	1	5	1	3	42	2	1	41	3	3380	1	5	100	16	1	6	6	1	2	2	2	2	2	1	1	1	1	1	1	0	0	1	0	0	0	0	0	1	4	1	2	2	1	1	1
836	1	36	2	1	1	4	1	6	72	2	1	38	99	3160	2	1	123	27	2	14	6	1	2	2	2	2	2	1	1	1	1	1	1	0	1	0	0	0	0	0	0	3	2	2	3	2	3	3	2
1577	1	39	2	1	1	4	1	4	48	2	1	40	3	3030	2	1	107	3	5	13	6	1	2	2	2	2	2	1	1	1	1	1	1	0	1	0	0	0	0	0	0	2	2	2	1	2	2	1	1
1308	1	32	2	1	1	4	1	3	42	1	1	99	99	2700	1	1	113	16	1	20	6	1	2	2	2	2	2	3	3	3	3	3	3	0	1	0	0	0	0	0	0	2	1	1	1	1	1	1	2
186	1	34	2	1	1	4	1	5	60	2	1	41	1	3550	1	5	110	16.5	1	16	8	1	2	2	2	2	2	3	3	3	1	1	1	0	1	1	0	0	0	0	0	1	2	1	1	2	4	1	1
1388	1	38	2	1	1	4	1	4	53	1	1	39	4	3.68	1	5	108	19	1	13	6	1	2	2	2	2	2	1	2	1	1	1	1	0	1	0	0	0	0	0	0	2	3	2	3	2	3	4	3
1536	1	40	2	1	1	4	1	5	63	1	1	99	99	3000	2	5	105	20	1	999	999	1	2	1	2	2	2	1	2	1	1	1	1	1	1	1	0	0	0	0	0	2	2	2	2	2	2	2	1
1609	1	33	2	1	1	4	1	4	53	1	1	39	6	3290	2	1	107	16	3	1	7	1	2	2	2	2	2	2	1	1	1	1	1	0	1	1	0	0	0	1	0	1	2	1	1	1	1	1	1
632	1	31	2	1	1	4	1	5	65	2	1	41	0	3250	1	1	111	35	5	3	999	1	2	2	2	2	2	3	2	1	1	1	1	0	1	0	0	0	0	0	0	1	3	1	4	2	3	2	1
276	1	42	2	1	1	4	1	4	51	2	1	38	5	3670	2	5	105	17.5	5	7	7	1	2	2	2	2	2	1	1	1	1	1	1	0	1	0	0	0	0	1	0	2	2	2	1	2	4	1	2
909	1	35	2	1	1	4	1	5	68	1	1	39	3	3340	1	1	118	23.95	2	20	999	1	2	2	2	2	2	1	1	1	1	1	1	0	1	0	0	0	0	0	0	1	1	1	2	1	4	1	1
370	1	29	2	1	1	4	1	3	43	1	1	39	6	4570	2	1	103	17.21	1	22	6	1	2	2	2	2	2	1	1	1	1	1	1	0	0	1	0	0	0	0	0	1	1	1	1	1	1	2	1
1787	1	38	2	1	1	4	1	4	49	2	1	38	3	3070	2	1	103	15.8	1	30	7	2	2	2	2	2	2	1	1	1	1	1	1	1	1	1	0	0	0	1	0	1	3	1	1	2	3	1	2
515	1	36	1	1	2	5	1	5	64	1	1	40	3	3580	1	1	111	17.5	1	30	6	1	2	2	2	2	2	1	1	1	1	1	1	0	1	0	0	0	0	0	0	2	3	1	2	2	3	1	1
751	1	34	1	1	2	4	1	5	64	1	1	99	99	4270	2	1	104	16	1	999	999	2	2	2	2	2	2	3	1	1	1	1	1	0	1	1	0	0	0	0	0	2	2	2	2	3	3	2	2
468	1	41	2	1	1	4	1	4	51	2	1	40	1	3500	1	4	107	17	1	18	6	1	2	2	2	2	2	1	1	1	1	2	1	0	1	0	0	0	0	0	0	1	1	1	2	1	1	1	1
1217	1	39	2	1	1	4	1	5	64	2	1	99	99	6300	1	5	119	20	2	999	999	1	2	2	2	2	2	1	1	1	1	1	1	0	0	1	0	0	0	0	0	1	3	2	3	1	4	1	1
1422	1	33	2	1	1	4	1	4	53	1	1	99	99	5800	1	1	112	17	1	24	6	1	2	2	2	2	2	1	1	1	1	1	1	0	0	1	0	0	0	0	0	3	3	2	3	1	3	2	1
1267	1	35	2	1	1	4	1	4	55	1	1	36	0	3150	1	1	110	20	3	0	6	1	2	2	2	2	2	1	1	1	1	1	1	1	1	1	0	0	0	1	0	2	3	2	1	3	4	2	2
303	1	41	2	1	1	4	1	6	72	2	1	38	0	3180	2	1	118	19.5	1	20	6	1	2	2	2	2	2	1	1	1	1	1	1	0	1	0	0	0	0	0	0	3	3	2	2	2	2	1	2
1112	1	43	2	1	1	4	1	5	64	2	1	37	4	5000	1	5	119	42	1	10	7	1	2	2	2	2	2	1	2	2	1	1	1	0	1	1	0	0	0	0	0	1	4	1	3	4	4	1	3
1167	1	30	2	1	1	4	1	3	43	1	1	40	3	3400	1	5	105	19	1	20	5	1	2	1	2	2	2	2	1	1	1	1	1	0	1	1	0	0	0	1	0	2	2	1	3	3	2	1	2
1708	1	35	1	1	2	4	1	3	41	2	1	38	6	4470	2	1	99	14	3	1	6	1	2	2	2	2	2	1	2	1	1	1	1	0	1	1	0	0	0	0	0	2	3	1	4	1	3	1	1
293	1	30	2	1	1	4	1	5	62	2	1	37	1	2890	1	4	116	21.5	1	15	6	1	2	2	2	2	2	1	2	1	2	1	1	0	1	1	0	0	0	0	0	1	3	1	1	1	1	1	1
610	1	44	1	1	2	4	1	5	68	2	1	99	99	3650	2	5	113	21	1	999	999	1	2	2	2	2	2	1	1	1	1	1	1	0	1	0	0	0	0	0	0	1	1	1	1	2	2	1	1
477	1	37	1	1	2	5	1	5	61	1	1	99	99	3800	1	1	117	21	3	999	6	1	2	2	2	2	2	1	1	1	1	1	1	1	1	0	0	0	0	0	0	1	2	1	2	1	1	1	1
486	1	34	1	1	2	4	1	3	45	1	1	39	3	3400	1	1	104	16	5	12	16	1	2	2	2	2	2	1	1	1	1	1	1	0	1	1	0	0	0	0	0	2	3	2	2	1	1	2	4
395	1	34	2	1	1	5	1	3	44	2	1	40	1	3500	1	1	100	15	1	18	6	1	2	2	2	2	2	2	1	1	1	1	1	0	1	0	0	0	0	0	0	2	3	2	2	2	2	1	2
1190	1	40	2	1	1	4	1	5	61	1	1	38	2	3300	2	5	117	28.5	1	14	6	1	2	2	2	2	2	1	1	1	1	1	1	1	1	1	0	1	0	0	0	1	2	1	3	1	4	1	1
957	1	39	2	1	1	4	1	4	48	1	1	38	3	3340	2	1	51	15	1	24	8	1	2	2	2	2	1	1	1	1	1	1	1	0	1	1	0	0	0	0	0	1	4	1	3	3	2	2	2
873	1	33	2	1	1	5	1	3	47	2	1	39	2	3000g	1	1	101.5	15.9	1	11	6	1	1	2	2	2	2	1	1	3	1	1	1	0	1	1	0	1	0	0	0	2	4	1	1	1	1	1	1
1416	1	41	1	1	2	4	1	4	49	2	1	99	99	3.25	2	5	94	20	3	6	999	2	2	2	2	2	2	1	1	1	1	1	1	0	1	1	0	0	0	1	0	1	3	1	1	2	2	1	1
383	1	37	2	1	1	4	1	4	51	1	1	40	2	4120	2	5	111	21	1	20	6	1	2	2	2	2	2	1	1	1	1	1	1	1	1	1	0	0	0	1	0	2	1	1	1	1	1	1	4
981	1	36	2	1	1	4	1	3	41	2	1	37	5	2500	2	1	99	15	1	11	6	1	2	2	2	2	2	1	1	1	1	1	1	0	1	0	0	0	0	0	0	2	1	2	2	2	2	1	1
1419	1	36	2	1	1	4	1	3	40	2	2	38	5	3720	2	5	104	14.5	4	4	5	1	2	2	2	2	2	1	1	1	1	1	1	0	1	1	0	0	0	0	0	1	4	2	2	3	4	1	1
1420	1	26	2	1	1	4	1	4	57	2	1	39	0	2950	1	3	105	16	1	6	6	1	2	2	2	2	1	2	2	2	1	1	1	0	1	1	0	0	1	0	0	2	2	2	2	2	3	1	2
1421	1	31	2	1	1	4	1	3	46	1	1	39	0	3600	2	1	95	30	2	14	6	1	2	2	2	2	1	3	1	1	1	1	1	0	1	0	0	0	0	0	0	1	4	1	1	1	1	2	1
1266	1	33	2	1	1	4	1	5	63	1	1	37	3	6.9 Jin	1	1	113	17	5	29	29	1	1	2	2	2	2	1	1	1	1	1	1	0	1	1	0	0	0	0	0	1	3	1	1	4	4	1	1
461	1	44	1	1	2	4	1	4	56	2	1	99	99	3000	2	1	107	17	2	999	999	1	2	2	2	2	2	1	1	1	1	1	1	0	1	1	0	0	0	0	0	1	2	1	1	2	3	1	1
11	1	32	2	1	1	4	1	3	40	2	1	40	0	2700	2	1	98	13	3	0	6	1	2	2	2	2	2	1	1	1	1	1	1	0	0	1	0	0	0	0	0	1	1	1	1	1	2	2	1
1040	1	28	2	1	1	4	1	4	49	2	1	38	3	2700	2	5	105	16	1	13	6	1	2	2	2	2	2	1	2	3	1	1	1	0	1	0	0	0	0	0	0	1	2	1	2	1	2	1	1
545	1	29	2	1	1	4	1	4	52	2	1	39	1	3100	2	5	114	19	1	8	5	1	2	2	2	2	1	2	2	1	2	2	2	0	1	0	0	0	0	0	0	2	1	2	3	1	1	1	4
1427	1	35	1	1	2	4	1	4	50	2	1	40	0	2910	1	1	109	19	1	6	6	2	2	1	2	2	2	2	2	1	1	1	1	0	1	0	0	0	0	0	0	3	3	1	1	2	3	1	1
1215	1	45	1	1	2	4	1	4	50	2	1	99	99	4100	1	5	105	15	2	12	4	1	2	2	2	2	2	1	1	1	1	1	1	0	1	1	0	0	0	0	0	2	2	1	2	1	1	2	1
570	1	33	2	1	1	4	1	3	41	2	1	40	2	3250g	1	1	101	18.5	5	20	4	1	2	2	2	2	2	1	1	1	1	1	1	0	1	0	0	0	0	0	0	1	3	1	1	1	3	1	3
1141	1	39	2	1	1	5	1	4	58	1	1	38	5	5400	2	5	119	46	5	4	5	1	2	2	2	2	2	2	2	1	1	1	1	0	1	1	0	0	0	0	0	1	1	1	1	2	2	1	1
1432	1	34	1	1	2	4	1	3	44	1	1	99	99	3400	1	1	103	23	1	12	999	1	2	2	2	2	2	1	2	1	1	1	1	0	1	0	0	0	0	0	0	1	3	1	1	2	4	1	1
1433	1	34	1	1	2	4	1	4	52	2	1	99	99	3000	2	1	114	15.6	3	1	999	2	1	2	2	1	2	3	1	1	1	1	1	0	0	0	0	1	0	0	0	2	3	1	2	1	2	1	2
956	1	39	2	1	1	4	1	4	50	2	1	99	99	3850	2	5	102	15.5	2	24	6	1	2	2	2	2	2	1	1	1	1	1	1	0	1	0	0	0	0	0	0	2	1	1	2	1	4	1	1
207	1	32	2	1	1	4	1	4	53	1	1	41	1	3800	1	1	112	16	2	9	999	1	2	2	2	2	2	1	1	1	1	1	1	0	1	0	0	0	0	1	0	1	3	1	3	1	2	1	2
709	1	30	1	1	2	5	1	3	47	2	1	37	0	2950	1	1	102	16.5	1	12	999	1	2	2	2	2	2	1	1	1	1	1	1	0	0	1	0	0	0	0	0	1	3	2	2	2	3	2	2
1269	1	36	1	1	2	4	1	5	65	1	1	99	99	3600	1	5	110	30	2	12	999	1	2	2	2	2	2	2	3	3	1	1	1	0	1	1	0	1	0	0	0	2	2	1	2	2	2	1	1
1391	1	37	1	1	2	4	1	4	49	2	1	38	99	3500	1	5	110	16	1	24	999	1	2	2	2	2	2	1	3	1	1	1	1	0	1	0	0	0	0	0	0	1	2	1	2	1	1	1	1
985	1	31	1	1	2	4	1	4	51	2	1	39	3	2950	2	1	110	17.5	1	18	6	2	2	2	2	2	2	2	2	2	2	2	2	1	1	1	0	0	0	0	0	2	3	2	2	3	3	2	2
1711	1	37	1	1	2	4	1	6	79	1	1	99	99	3000	1	1	121	32	5	11	18	1	2	2	2	2	2	1	1	1	1	1	1	0	1	0	0	0	0	0	0	2	2	2	3	1	2	1	1
266	1	42	2	2	1	4	1	4	52	2	2	36	2	2330	1	5	106	19	1	20	6	1	2	2	2	2	2	1	1	1	1	1	1	0	0	1	0	0	0	0	0	1	1	1	1	1	1	1	1
106	1	29	2	1	1	4	1	4	58	2	1	41	3	3750	1	5	105	17	1	24	4	1	2	2	2	2	1	1	1	1	1	1	1	0	1	1	0	0	0	0	0	3	3	3	2	1	1	2	2
1573	1	35	1	1	2	4	1	4	48	2	1	43	2	3440	1	1	95	30	1	20	6	1	2	1	2	2	2	3	3	3	3	3	3	1	1	1	1	1	1	1	1	1	4	1	1	4	4	1	1
1231	1	29	2	1	1	4	1	4	57	1	1	41	3	4220	2	1	112	21	1	14	6	1	2	2	2	2	2	2	1	1	1	1	1	1	1	1	1	0	0	1	0	1	2	1	1	1	1	1	1
736	1	37	2	1	1	4	1	5	70	1	1	38	3	3280	2	5	116	18	1	23	5	1	2	2	2	2	2	1	1	1	1	1	1	0	1	0	0	0	0	0	0	1	2	1	1	1	2	2	1
1756	1	35	2	1	1	4	1	5	65	2	1	41	0	2990	1	1	118	22	2	12	5	1	2	2	2	2	2	1	1	1	1	1	1	0	0	0	0	0	0	1	0	1	2	1	1	1	4	2	1
723	1	35	1	1	2	5	1	4	57	2	1	40	2	3400	1	1	110	32	2	18	6	1	2	2	2	2	2	2	1	1	1	1	1	0	1	0	0	0	0	0	0	2	1	1	1	1	1	1	2
56	1	38	2	1	1	4	1	4	48	1	1	99	99	6.74	2	5	110	18	1	18	6	1	2	2	2	2	2	3	3	3	3	3	3	0	1	1	0	0	0	0	0	1	1	1	1	1	4	1	2
500	1	38	2	2	1	4	1	5	65	1	1	39	5	3900	2	1	112	39	3	999	6	1	2	2	2	2	2	2	2	1	1	1	1	0	1	1	0	0	0	1	0	1	4	1	3	4	1	1	2
1453	1	26	2	1	1	2	1	4	59	1	1	43	99	3500	2	1	120	38	1	7	7	2	2	1	2	2	2	1	1	1	1	1	1	1	1	1	0	0	0	1	0	2	2	2	2	3	4	2	2
1574	1	40	1	1	2	3	1	6	75	1	2	33	0	2040	2	3	1.23	33	4	2	5	2	2	2	2	2	2	1	1	1	1	1	1	0	1	0	0	0	0	0	0	1	3	1	1	1	2	1	4
537	1	40	2	1	1	5	1	5	62	1	1	41	1	8 Jin	1	1	1.17	27	1	6	6	1	2	2	2	2	2	1	1	2	1	1	1	0	1	0	0	0	0	0	0	1	1	2	1	1	4	2	1
1704	1	32	1	1	2	4	1	3	40	2	1	39	0	3000	2	5	102	21	5	4	6	1	2	1	2	2	2	1	1	1	1	1	1	1	1	1	0	1	0	1	0	2	3	2	3	1	1	1	1
424	1	31	2	1	1	4	1	5	60	1	1	41	7	3560	2	1	118	23	4	18	4	1	2	2	2	2	2	1	1	1	1	1	1	0	1	0	0	0	0	1	0	2	1	1	1	1	4	1	1
1730	1	34	2	1	1	4	1	5	63	1	1	38	0	3160g	1	5	105	15.5	5	6	6	1	2	2	2	2	1	1	1	1	1	1	1	0	1	0	0	0	0	0	0	1	2	1	1	1	2	1	1
948	1	34	1	1	2	3	1	4	49	1	1	41	1	3900	1	5	108	20	5	12	8	1	2	2	2	2	2	1	1	1	1	1	1	0	1	0	0	0	0	0	0	1	1	1	1	1	1	1	1
273	1	34	2	2	1	5	1	4	53	2	2	34	0	3000	2	2	105	16	3	30	10	1	2	2	2	2	2	1	1	1	1	1	1	0	1	1	0	0	0	1	0	2	1	2	2	2	2	1	4
1099	1	32	2	1	1	4	1	5	65	1	1	38	4	1660	1	1	116	40	1	18	6	1	2	2	2	2	2	3	3	3	1	1	1	0	1	0	0	0	0	0	0	3	1	1	2	3	3	2	3
1265	1	33	1	1	2	5	1	4	51	1	1	99	99	3120	1	1	106	16	1	999	999	1	2	2	2	2	2	1	1	1	1	1	1	0	1	0	0	0	0	0	0	1	1	1	1	4	4	1	1
128	1	29	2	1	1	4	1	5	68	1	1	38	2	2590	2	3	120	20	5	12	999	1	2	1	2	2	2	1	1	1	1	1	1	1	1	1	0	0	0	1	0	2	2	2	2	2	3	1	1
955	1	30	2	1	1	4	1	5	63	2	1	39	0	3000	1	5	115	40	1	8	6	1	2	2	2	2	2	1	1	1	1	1	1	0	1	0	0	0	0	0	0	2	2	1	1	1	2	1	2
1508	1	27	2	1	1	4	1	4	48	1	1	99	99	6.6 Jin	1	1	101	15	1	12	999	2	2	2	2	2	2	1	1	1	1	1	1	0	1	1	0	0	0	0	0	2	3	1	2	3	3	1	2
1467	1	33	1	1	2	4	1	4	56	2	1	99	99	3050	2	1	105	19	1	24	6	1	2	1	2	2	2	3	3	3	1	1	1	1	1	1	0	1	0	1	0	2	2	2	1	2	3	1	1
903	1	34	1	1	2	3	1	4	49	2	1	99	99	3880	2	5	100	20	3	999	999	2	2	2	2	2	2	1	1	1	1	1	1	0	1	0	0	0	0	0	0	1	1	1	2	1	3	2	1
1004	1	34	2	1	1	5	1	3	43	2	1	40	1	3300	1	1	106	18	1	15	6	1	2	2	2	2	2	1	1	1	1	1	1	0	1	1	0	0	0	0	0	1	1	1	2	1	1	2	1
1312	1	28	2	1	1	4	1	4	49	2	1	42	0	3200	2	5	108	25	5	9	4	1	2	2	2	2	2	1	1	1	1	1	1	1	1	0	0	1	0	0	0	1	3	2	2	2	3	2	4
1687	1	34	2	1	1	1	1	6	74	2	1	39	3	3300g	2	4	120	43	1	18	6	1	2	2	2	2	2	1	1	1	1	1	1	0	1	0	1	0	0	0	0	2	4	1	3	3	4	1	1
1472	1	43	2	1	1	4	1	6	73	2	1	99	99	6010	1	1	116	18	1	23	6	2	2	2	2	2	2	1	1	1	1	1	1	0	1	0	0	0	0	0	0	2	1	1	2	2	4	1	2
431	1	40	2	1	1	2	3	6	81	1	1	38	3	50	2	5	122	25	5	2	4	1	2	2	2	2	2	1	1	1	1	1	1	0	0	0	0	1	0	1	0	1	4	1	1	4	4	1	1
377	1	36	2	1	1	4	1	3	44	2	1	37	1	2520	1	5	103	16	1	18	6	1	2	2	2	2	2	1	1	1	1	1	1	1	1	1	0	0	0	0	0	2	1	2	4	1	2	1	4
1336	1	27	2	1	1	3	1	3	43	1	1	39	5	3650	2	1	110	17	4	2	6	1	2	2	2	2	2	1	1	1	1	1	1	0	1	0	0	0	0	0	0	1	3	2	1	3	4	2	1
999	1	32	1	1	1	3	1	5	69	1	1	99	99	4050	2	1	115	25	1	12	999	2	2	2	2	2	2	2	3	3	1	1	1	0	1	1	1	1	0	0	0	2	3	2	2	2	2	1	1
1446	1	37	2	1	1	3	1	6	73	1	1	99	99	3200	1	1	120	43	1	19	16	1	2	2	2	2	1	3	3	3	3	3	3	0	1	1	1	0	0	1	0	2	2	2	2	2	3	1	4
433	1	36	2	1	1	5	1	4	49	2	1	39	1	360	2	5	107	16	1	13	6	1	2	2	2	2	2	1	1	1	1	1	1	0	1	1	0	0	0	0	0	1	2	1	1	4	4	1	1
253	1	26	2	1	1	2	1	3	41	2	1	99	99	2600	2	5	96	14	1	999	999	1	2	2	2	2	2	1	1	1	1	1	1	0	1	0	0	0	0	0	0	1	2	1	1	4	4	2	2
52	1	29	1	1	2	4	1	3	43	2	1	40	0	3510	1	1	100	28	4	3	8	1	2	2	2	2	2	2	1	1	1	1	1	0	0	0	0	1	0	0	0	2	4	1	3	2	2	1	1
1155	1	28	2	1	1	4	1	4	49	2	1	39	5	3630	1	1	108	16	1	13	8	1	2	2	2	2	2	1	2	1	1	1	1	0	1	1	0	0	0	1	0	2	4	2	3	2	3	2	1
933	1	31	2	1	1	4	1	3	43	2	1	39	4	330	2	1	100	29	1	18	6	1	2	2	2	2	2	1	1	1	1	1	1	0	1	0	0	0	0	1	0	2	1	1	2	2	2	2	1
1709	1	30	1	1	2	4	1	4	50	2	1	40	1	3340	1	1	98	30	1	24	6	2	2	2	2	2	2	1	1	1	1	1	1	0	1	1	0	0	0	1	0	2	1	1	1	1	3	1	1
1347	1	39	2	1	1	5	1	5	65	1	1	40	0	3500	1	1	110	24	1	15	8	1	2	2	2	2	2	1	1	1	1	1	1	0	1	0	0	0	0	0	0	1	2	1	2	2	4	1	2
1779	1	29	2	1	1	3	1	4	58	2	1	40	1	3100	1	1	109	35	1	10	6	1	2	2	2	2	2	1	1	1	1	1	2	0	1	0	0	0	0	0	0	3	1	3	3	1	3	1	3
923	1	34	2	1	1	4	1	4	49	1	2	35	3	4900	2	1	106	34	5	12	999	1	2	2	2	2	2	1	1	1	1	1	1	0	1	1	0	0	0	1	0	2	2	1	2	1	1	1	1
216	1	26	2	1	1	3	1	3	39	1	1	40	6	2810	1	5	98	15	3	999	6	1	2	2	2	2	2	1	1	1	1	1	1	1	1	1	0	0	0	1	0	3	2	3	3	2	4	1	1
937	1	31	1	1	2	4	1	3	36	2	1	40	0	4000	2	1	98	18	1	12	7	1	2	2	2	2	2	1	1	1	1	1	1	0	1	1	0	0	0	0	0	1	2	1	2	1	1	1	1
182	1	37	2	1	1	4	1	5	67	2	1	40	5	3.66	2	1	115	20	2	17	4	1	2	2	2	2	2	2	2	2	3	2	1	0	1	0	0	0	0	0	0	2	1	1	1	1	1	1	1
1766	1	34	2	1	1	3	1	4	59	2	2	99	99	6 Jin 2 Liang	1	1	117	20	1	18	6	1	2	2	2	2	2	3	3	3	1	1	1	1	1	1	0	1	0	1	1	3	4	3	4	1	4	1	3
1713	1	33	2	1	1	2	1	3	39	1	1	39	9	3900g	1	5	98	29	5	18	18	2	2	2	2	2	2	1	1	1	1	1	1	0	0	0	0	0	0	1	0	1	2	1	2	3	4	2	1
353	1	43	2	1	1	4	1	4	48	1	1	39	0	3500	2	5	105	17	2	7	4	1	1	2	2	2	2	1	1	1	1	1	1	0	1	1	0	0	0	0	0	2	1	4	2	2	2	1	1
1621	1	32	2	1	1	4	1	4	54	1	1	99	99	3350	1	1	110	17.5	1	999	999	1	2	2	2	2	2	1	1	1	1	1	1	0	0	1	0	0	0	0	0	1	3	2	1	2	3	1	1
19	1	32	2	1	1	5	1	3	39	2	1	39	99	3500	1	1	100	30	1	8	7	1	2	2	2	2	1	1	2	1	1	1	1	0	1	0	0	0	0	1	0	2	2	1	2	3	3	3	4
35	1	34	2	1	1	4	1	5	66	2	1	39	3	3400	1	1	114	18	4	5	5	1	2	1	2	2	2	3	3	1	1	1	1	0	1	0	0	0	0	0	0	2	3	1	3	2	2	2	2
1498	1	32	2	1	1	4	1	4	51	1	2	35	6	3250	2	3	108	19	4	5	5	1	2	2	2	2	2	3	3	3	1	1	1	0	1	0	0	0	0	0	0	1	3	1	3	1	2	1	1
337	1	32	2	1	1	4	1	4	57	2	1	39	0	2950	2	1	112	40	2	999	6	1	2	2	2	2	2	1	1	1	1	1	1	0	1	0	0	0	0	0	0	2	1	1	1	2	3	1	1
1714	1	38	2	1	1	4	1	4	56	2	1	39	0	3050	2	5	101	35	1	14	6	2	2	2	2	1	2	3	1	2	1	1	1	0	1	1	0	0	0	1	0	2	3	1	1	1	3	2	1
1579	1	31	2	1	1	4	1	3	41	1	1	41	1	14.4	1	1	105	16	1	15	6	1	2	2	2	2	2	1	1	1	1	1	1	0	1	1	0	0	0	1	0	1	1	1	1	1	4	1	1
1426	1	35	1	1	2	4	1	5	62	1	1	99	99	3200	2	1	122	60	3	999	6	1	2	2	2	2	2	2	1	3	1	1	1	0	1	0	0	0	0	0	0	2	4	2	2	3	3	2	2
1506	1	26	1	1	2	2	1	4	50	2	1	42	0	3800	2	3	111	21	1	13	999	1	2	2	2	2	2	1	1	3	1	1	1	1	1	1	0	1	0	1	0	1	3	1	2	2	2	1	1
326	1	35	2	1	1	4	1	3	41	1	1	37	3	3000	2	1	100	19	1	24	6	1	2	2	2	2	2	1	1	1	1	1	1	0	1	1	0	0	0	0	0	1	2	1	2	2	4	1	2
1698	1	33	1	1	2	4	1	5	66	2	1	36	1	2501	2	5	118	20	2	12	6	1	2	2	2	2	2	1	1	1	1	1	1	1	1	0	0	0	0	0	0	1	4	1	1	4	4	1	1
517	1	34	1	1	2	5	1	5	65	1	1	99	99	6600	1	1	113	19.5	3	1	6	1	2	2	2	2	2	1	2	2	1	1	1	1	1	1	1	0	0	1	0	3	4	1	2	1	1	3	1
1086	1	36	2	1	1	4	1	5	65	1	1	38	0	2600	2	5	120	22.5	4	999	6	1	2	1	2	2	2	1	1	1	1	1	1	0	1	1	0	0	0	1	0	1	3	2	2	1	1	1	1
952	1	32	2	1	1	4	1	5	62	1	1	39	3	3112	1	5	115	31	1	16	6	1	2	2	2	2	2	1	1	1	1	1	1	0	1	0	0	0	0	0	0	2	2	2	4	1	3	2	2
1313	1	31	2	1	1	4	1	5	67	1	1	38	0	2800	1	1	113	19	1	60	6	1	2	2	2	2	2	1	2	1	1	1	1	0	1	0	0	0	0	1	0	2	1	1	2	2	2	1	1
1390	1	28	1	1	2	4	1	4	53	1	1	99	99	4000	1	1	110	20	5	999	999	1	2	2	2	2	2	1	1	1	1	1	1	1	1	0	0	0	0	0	0	2	3	2	2	3	3	2	2
1717	1	37	2	1	1	4	1	5	69	2	1	99	99	2700	1	1	107	33	1	24	6	1	2	2	2	2	2	1	1	1	1	1	1	0	1	1	0	0	0	0	0	2	2	2	1	1	3	1	1
766	1	41	2	1	1	4	1	5	69	1	1	38	5	2710	2	1	122	21	5	3	6	1	2	2	2	2	2	1	1	1	1	1	1	1	1	1	0	0	0	1	0	1	1	1	2	1	4	1	1
978	1	32	1	1	2	4	1	4	55	1	1	40	0	4450	2	1	113	21.5	1	26	9	1	2	2	2	2	2	1	2	1	1	1	1	0	1	0	0	0	0	1	0	1	1	1	1	2	4	1	1
417	1	33	2	1	1	4	1	4	50	2	1	39	6	3870	1	1	100	15	4	2	6	1	2	2	2	2	2	1	1	1	1	1	1	0	1	1	0	0	0	0	0	2	1	1	2	1	1	4	1
1423	1	33	2	1	1	4	1	3	42	1	1	37	5	4.9	2	1	95.5	14.5	1	13	6	1	2	2	2	2	2	1	1	1	1	1	1	0	1	0	0	0	0	0	0	1	1	1	1	1	4	4	1
865	1	40	2	1	1	5	1	4	49	1	1	39	7	3200	1	1	105	32	1	18	18	1	2	2	2	2	2	1	1	1	1	1	1	0	1	1	0	0	0	0	0	2	2	1	1	1	2	1	1
221	1	40	2	1	1	4	1	3	41	1	1	39	5	4450	2	1	100	16.4	5	5	12	1	2	2	2	2	2	1	3	1	1	1	1	0	1	1	0	0	0	1	0	1	3	1	2	1	4	1	1
494	1	31	2	1	1	4	1	5	70	1	1	40	5	8200	2	1	120	26	4	3	6	1	2	2	2	2	2	2	1	1	1	1	1	0	1	0	0	0	0	0	0	2	2	1	1	1	4	1	1
1399	1	30	2	1	1	4	1	3	42	2	1	39	6	6.6	1	5	100	15	1	18	6	1	2	2	2	2	2	1	1	1	1	1	1	1	1	0	0	0	0	0	0	1	4	1	1	4	4	1	1
1525	1	33	2	1	1	4	1	5	65	1	1	40	0	3670g	1	5	108	22.5	1	10	5	1	2	2	2	2	2	2	2	2	2	2	2	1	1	1	1	1	0	0	0	2	3	2	2	3	3	2	2
1455	1	29	2	1	1	4	1	3	41	1	2	36	2	2.8KG	1	1	104	39	5	3	6	1	2	2	2	2	1	1	1	1	1	1	1	0	1	0	0	0	0	0	0	1	2	1	2	1	1	1	2
892	1	34	2	2	1	4	1	4	58	2	3	40	99	6 Jin 4 Liang	1	1	1.2	5	2	999	999	2	2	2	2	2	2	1	2	2	1	1	1	0	1	0	0	0	0	0	0	1	3	2	2	3	4	2	2
137	1	40	2	1	1	4	1	5	60	1	1	38	1	3500	2	1	103	18	1	18	6	1	2	2	2	2	2	1	1	1	1	1	1	0	1	0	0	0	0	0	0	2	2	1	2	2	2	1	1
1116	1	30	2	1	1	4	1	5	66	2	1	39	4	6.6	1	1	115	41	1	11	13	1	2	2	2	2	2	3	3	3	3	3	3	0	1	0	0	0	0	1	0	2	2	1	2	3	4	2	1
1098	1	31	2	1	1	4	1	5	64	1	1	37	0	3100	1	1	115	21	1	17	6	1	2	2	2	2	2	1	1	1	1	1	1	0	1	1	0	0	0	1	0	1	2	1	1	1	1	2	1
635	1	41	2	1	1	4	1	3	43	2	1	38	5	3300	2	1	95	13	1	18	6	1	2	1	2	2	2	1	1	1	1	1	1	0	0	1	0	0	0	0	0	1	1	1	1	1	1	1	1
129	1	32	1	1	2	2	1	3	45	2	1	40	5	3200	1	5	93	13	1	999	999	1	2	2	2	2	2	1	1	1	1	1	1	1	1	1	0	0	0	0	0	2	1	1	4	4	3	1	1
1533	1	36	2	1	1	4	1	4	57	2	1	40	5	3400	2	1	113	16	1	11	6	1	2	2	2	1	2	1	1	3	1	1	1	1	1	1	1	1	0	1	1	2	4	4	4	1	2	1	1
1411	1	33	2	1	1	4	1	4	53	2	1	40	0	3150	1	1	106	18.5	2	15	5	1	2	2	2	2	2	2	1	1	1	1	1	0	1	1	0	0	0	0	0	1	3	1	1	1	1	1	1
1535	1	28	2	2	1	4	1	5	69	1	1	41	0	3650	2	5	110	19	1	12	5	1	2	2	2	2	2	1	1	1	1	1	1	0	1	0	0	0	0	0	0	1	2	1	2	1	1	2	2
54	1	36	2	1	1	4	1	4	58	1	1	39	5	3500	2	4	110	20	1	24	6	1	2	2	2	2	2	1	1	1	1	1	1	0	1	1	0	0	0	0	0	1	3	2	2	2	2	1	1
1512	1	33	2	1	1	2	1	6	76	1	1	37	5	2500	2	5	106	15	5	2	6	1	2	2	2	2	2	1	1	1	1	1	1	0	1	1	1	1	0	1	0	1	1	1	2	3	4	1	1
1538	1	34	2	1	1	4	1	4	59	2	1	40	2	3920g	1	5	115	18	5	2	6	1	1	2	2	2	2	1	1	1	1	1	1	0	1	0	0	0	0	0	0	1	2	1	1	4	3	1	1
1081	1	32	2	1	1	4	3	6	74	2	1	99	99	4150	1	1	121	21.8	1	20	4	1	2	2	2	2	2	1	2	2	2	1	1	1	1	1	0	0	0	0	0	1	3	1	3	4	4	2	2
1257	1	33	2	1	1	4	1	5	66	1	1	39	5	3150	2	1	119	24.5	1	20	7	1	2	2	2	2	2	1	1	1	1	1	1	0	1	0	0	0	0	1	0	2	1	1	2	2	1	4	4
1459	1	30	1	1	2	3	1	6	75	2	1	99	99	6.5 Jin	1	1	130	31	1	999	999	2	2	2	2	2	2	1	1	1	1	1	1	0	1	1	0	0	0	1	0	2	1	2	1	3	2	4	1
24	1	33	2	1	1	4	1	5	68	2	1	40	6	3310	1	1	108	16	5	3	6	1	2	2	2	2	2	3	2	3	3	3	3	0	1	0	0	0	0	0	0	2	3	3	3	2	2	1	2
1046	1	31	2	2	1	4	1	4	53	1	1	39	4	2750	1	1	108	37	1	6	5	1	2	2	2	2	2	1	1	1	1	1	1	0	1	0	0	0	0	0	0	1	1	2	2	2	2	1	1
967	1	31	2	1	1	4	1	5	67	2	1	37	1	2880	1	1	106	19	5	10	6	1	2	1	2	1	1	1	3	3	1	1	1	0	1	1	0	0	0	0	0	2	3	2	2	2	3	1	2
648	1	29	2	1	1	4	1	6	76	1	1	40	1	3162	2	1	130	23	4	1	6	2	2	2	2	2	2	1	1	1	1	1	1	1	0	0	0	0	0	1	0	2	4	2	1	4	3	1	1
518	1	49	2	1	1	4	1	5	65	2	1	48	0	3800	2	1	114	19	4	4	6	1	2	2	2	2	2	3	3	3	3	3	3	1	1	1	0	0	0	0	0	2	1	1	2	2	3	1	2
665	1	34	2	1	1	4	1	5	69	2	1	40	3	3250g	1	5	115	22	2	6	6	2	2	2	2	2	2	2	3	3	3	3	1	0	1	0	0	0	0	0	0	2	3	1	3	2	2	1	1
1744	1	34	2	1	1	4	1	5	67	1	1	99	99	4000	1	1	120	25.5	1	24	9	1	2	2	2	2	2	1	1	1	1	1	1	0	0	0	0	0	0	1	0	1	2	1	1	1	2	1	1
258	1	40	2	1	1	5	1	5	70	2	1	39	4	2800	1	1	118	57	1	18	6	1	2	2	2	2	2	1	1	1	1	1	1	0	1	0	0	1	0	1	0	1	4	1	1	1	1	1	1
549	1	34	2	1	1	4	1	5	63	1	1	38	1	2550	1	5	118	19.7	1	15	6	1	2	1	2	2	2	3	2	1	2	2	1	0	0	0	0	0	0	1	0	4	1	1	1	1	1	1	1
1430	1	34	2	1	1	4	1	3	45	2	1	38	1	6000	1	1	95	14	1	12	6	1	2	2	2	2	2	1	1	1	1	1	1	0	1	1	0	0	0	0	0	1	2	1	1	2	4	1	2
1104	1	38	1	1	2	5	1	4	54	1	1	99	99	3800	2	5	106	16	1	8	8	1	1	2	2	2	2	2	1	2	1	1	1	0	1	1	1	0	0	1	0	2	3	1	1	2	2	1	3
1564	1	33	2	1	1	3	1	5	71	1	1	39	5	4000	2	1	120	51	1	20	6	2	2	2	2	2	2	1	1	1	1	1	1	0	0	1	0	0	0	0	0	2	1	1	1	1	4	2	1
829	1	31	2	1	1	4	1	4	48	1	1	40	0	2650	1	5	95	14	1	18	6	1	2	2	2	2	2	1	1	1	1	1	1	1	1	1	0	0	0	0	0	2	1	1	1	1	1	1	1
871	1	45	1	1	2	5	1	3	45	2	1	99	99	7600	2	5	110	16	1	999	999	1	2	2	2	2	2	1	2	1	1	1	1	1	1	1	0	0	0	0	0	2	3	1	2	1	2	1	1
1479	1	32	2	1	1	4	1	4	49	2	1	38	2	about 6 Jin	1	1	103	17	4	1	6	2	2	2	2	2	1	1	1	1	1	1	1	0	1	0	0	0	0	0	0	1	1	1	1	1	1	1	1
1149	1	35	2	1	1	4	1	3	46	1	1	40	0	8.2	1	5	107.5	18.9	1	28	6	1	2	2	2	2	2	1	1	1	1	1	1	1	1	1	0	0	0	1	0	1	1	1	3	1	2	1	3
117	1	38	2	1	1	3	1	6	74	1	1	99	99	3500	2	5	120	19	5	8	9	1	2	2	2	2	2	1	1	1	1	1	1	1	1	1	0	0	0	1	0	2	2	3	3	2	4	2	1
1349	1	38	2	1	1	4	1	3	47	2	1	39	3	3000	2	5	110	23	1	24	7	1	2	2	2	2	2	1	1	1	1	1	1	0	1	1	0	0	0	0	0	2	2	2	2	2	2	2	1
622	1	44	2	2	1	5	1	4	53	1	1	99	99	3250	1	5	106	17.5	1	15	6	1	2	2	2	2	2	2	1	1	1	1	1	0	1	0	0	0	0	0	0	2	1	1	2	1	1	1	1
1490	1	33	2	1	1	4	1	4	53	1	1	39	2	3200	1	1	105	15	1	12	8	2	2	2	2	2	2	1	1	1	1	1	1	0	1	1	0	0	0	0	0	3	4	1	3	2	4	1	2
668	1	33	2	1	1	4	1	5	62	1	2	38	6	3250	1	1	112	22	4	12	8	2	2	2	2	2	2	1	1	1	1	1	1	0	1	1	0	1	0	0	0	2	2	1	2	2	4	1	1
557	1	32	2	1	1	4	1	5	60	2	1	39	2	3400	1	1	50	17	1	22	8	1	2	1	2	2	2	1	1	1	1	1	1	0	1	1	0	0	0	1	0	2	2	1	1	2	3	2	2
209	1	40	2	2	1	5	1	4	54	2	1	99	99	6200	2	3	105	19	5	12	6	1	2	2	2	2	2	1	1	1	1	1	1	0	1	0	0	0	0	0	0	1	4	1	1	3	4	1	1
1140	1	44	2	1	1	3	1	4	53	2	1	39	0	3560	1	1	108	17	1	12	6	1	2	2	2	2	2	1	1	1	1	1	1	0	1	1	0	0	0	0	0	2	2	1	1	2	3	1	2
499	1	41	2	1	1	5	1	3	45	2	1	40	0	3800	1	5	105	18	1	6	6	1	2	2	2	2	2	2	1	1	2	2	1	0	1	0	0	0	0	0	0	1	1	1	1	1	1	1	4
1169	1	30	2	1	1	2	1	5	64	2	1	39	1	4000	2	4	110	20	4	999	4	1	2	1	2	2	2	1	1	1	1	1	1	0	1	0	0	1	0	0	0	1	2	2	1	3	3	2	2
1513	1	25	2	1	1	2	1	6	73	1	1	42	2	3300	1	5	115	20	1	14	6	2	2	2	2	2	2	1	1	1	1	1	1	0	1	0	0	0	0	0	0	1	1	1	1	1	4	1	2
1135	1	33	2	1	1	4	1	4	50	2	1	39	99	3300	1	1	103	18	1	18	999	1	2	2	2	2	2	1	1	1	1	1	1	0	1	0	0	0	0	0	0	1	1	1	1	1	1	1	2
197	1	43	2	1	1	4	1	5	62	2	1	38	1	3000	2	5	100	19	1	10	999	1	2	2	2	2	2	2	1	1	1	1	1	1	1	0	0	0	0	0	0	1	1	1	2	1	4	1	1
945	1	34	2	1	1	4	1	4	56	2	1	40	7	3580	1	1	109	17.6	1	14	16	1	2	2	2	2	2	1	2	2	1	1	1	0	1	0	0	0	0	0	0	2	1	2	2	1	2	1	1
823	1	24	2	1	1	4	1	4	49	2	1	41	0	3680	1	5	97	17	1	18	13	2	2	2	2	2	1	3	3	3	1	1	1	0	1	0	0	0	0	0	0	3	4	2	2	1	4	1	2
1287	1	39	2	1	1	4	1	3	46	1	1	39	0	4120	1	5	110	18	1	14	5	1	2	2	2	2	2	1	1	1	1	1	1	0	1	0	0	0	0	0	0	2	3	1	2	1	1	1	1
1225	1	40	2	1	1	4	1	3	45	2	1	39	2	3500	1	5	100	17	5	12	6	1	2	2	2	2	2	1	1	1	1	1	1	0	0	0	0	0	0	1	0	1	2	1	2	1	1	1	1
406	1	31	2	1	1	4	1	3	43	2	1	38	5	3330	1	5	102	16	1	8	6	1	2	2	2	2	2	1	1	1	1	1	1	1	1	1	0	0	0	0	0	1	4	1	1	3	4	1	2
1617	1	35	2	1	1	4	1	4	55	2	1	39	5	3300	1	5	109	16	1	13	6	1	2	2	2	2	2	1	1	1	1	1	1	0	1	1	0	1	0	0	0	1	1	1	1	1	1	1	1
1126	1	33	2	1	1	4	1	4	51	1	1	99	99	3150	1	1	105	17.5	5	18	6	1	2	2	2	2	2	1	1	1	1	1	1	0	1	0	0	0	0	0	0	1	3	1	2	1	4	1	1
1616	1	37	2	1	1	4	1	5	60	1	1	39	1	3170	1	1	115	52	1	13	6	1	2	2	2	2	2	1	1	1	1	1	1	0	1	0	0	0	0	0	0	2	1	1	2	2	2	1	1
1340	1	35	2	1	1	4	1	3	47	1	1	39	5	6.6 Jin	1	1	103	32	1	24	6	1	2	2	2	2	2	1	1	1	1	1	1	0	0	1	0	0	0	1	0	3	4	3	3	2	3	1	1
1249	1	41	2	2	1	4	1	4	57	2	1	99	99	3680	1	5	118	20.5	1	14	6	1	2	2	2	2	2	1	1	1	3	2	1	0	1	1	0	0	0	0	0	1	1	1	1	1	1	1	1
1614	1	29	2	1	1	4	1	5	68	2	1	37	6	3000	1	5	124	22	1	11	6	1	2	2	2	2	2	2	2	1	1	1	1	0	1	0	0	0	0	0	0	2	2	1	3	3	3	1	1
717	1	39	2	1	1	5	1	4	55	2	1	37	3	2600	1	1	107	15	4	999	6	1	2	2	2	2	2	2	1	2	1	1	1	0	1	0	0	0	0	0	0	1	2	1	2	1	2	1	1
653	1	34	2	1	1	4	1	3	46	1	1	40	5	4050	2	4	107	18	1	8	6	1	2	2	2	2	2	3	1	1	1	1	1	1	1	1	0	0	0	1	0	2	3	2	1	1	2	1	1
641	1	37	2	1	1	4	1	5	67	1	1	99	99	3176	1	1	120	30	1	24	6	2	2	2	2	2	2	1	1	1	1	1	1	0	1	0	0	0	0	0	0	1	2	1	1	4	4	1	2
40	1	32	2	1	1	4	1	4	50	1	1	40	0	2850	1	1	110	18	1	12	6	1	2	2	2	2	2	1	1	1	1	1	1	1	1	1	0	0	0	0	0	2	4	2	2	3	4	1	1
651	1	42	2	1	1	4	1	6	73	1	1	40	0	3700	1	5	125	37	2	24	6	2	2	2	2	2	2	1	1	1	1	1	1	1	0	0	0	0	0	0	0	1	2	1	2	1	2	1	1
17	1	39	2	2	1	4	1	5	62	1	1	39	3	5995	2	1	104	16.25	1	19	6	1	2	2	2	2	2	1	1	1	1	1	1	0	1	0	0	0	0	0	0	1	1	1	2	2	2	1	2
1097	1	33	2	1	1	4	1	5	60	2	1	39	0	3220	1	1	106	17	1	10	6	1	2	2	2	2	1	2	1	1	1	1	1	0	1	1	0	0	0	0	0	2	2	1	2	1	2	1	1
135	1	41	2	1	1	4	1	3	40	1	1	40	0	3720	1	5	104	20	4	3	6	1	2	2	2	2	2	1	1	1	1	1	1	0	1	0	0	0	0	0	0	1	2	1	1	2	2	2	1
1102	1	34	2	1	1	4	1	5	61	1	1	38	1	2930	2	1	113	20	2	14	6	1	2	2	2	2	2	3	1	1	1	1	1	0	1	0	0	1	0	0	0	1	2	1	2	1	4	1	1
813	1	32	2	1	1	4	1	4	58	2	2	33	4	4 Jin 2 Liang	2	1	113	42	4	999	999	1	2	2	2	2	2	3	3	3	3	3	3	1	1	0	0	0	0	1	0	1	3	1	1	2	3	1	1
1527	1	36	2	1	1	3	1	3	39	1	1	38	0	3.4	2	5	100	15	1	12	6	1	2	2	2	2	2	1	1	1	1	1	1	0	1	1	0	0	0	0	0	1	1	1	2	1	1	1	1
737	1	36	2	1	1	4	1	5	64	1	1	39	0	3070	2	5	115	23	1	24	9	1	2	2	2	2	2	1	1	1	1	1	1	0	1	1	0	0	0	0	0	1	4	1	2	4	1	1	1
26	1	39	2	1	1	4	1	4	48	2	1	39	0	3375	2	5	100	25	1	7	5	1	2	2	2	2	2	1	1	1	1	1	1	1	1	1	0	0	0	0	0	2	2	2	2	3	3	2	2
1718	1	34	2	1	1	3	1	5	61	2	1	39	0	3300g	2	5	105	15	1	36	8	1	2	2	2	2	2	3	3	3	3	3	3	0	1	0	0	0	0	0	0	1	1	1	2	1	2	2	2
1010	1	33	2	1	1	5	1	4	49	1	1	41	0	3180	1	5	103	16.6	5	12	6	1	2	2	2	2	2	1	1	1	1	1	1	0	1	0	0	0	0	0	0	1	2	1	2	1	1	2	2
233	1	38	2	1	1	4	1	3	43	1	1	39	1	3900	2	5	103	17	3	999	999	1	2	2	2	2	2	1	1	1	1	1	1	0	1	0	0	0	0	0	0	2	2	1	2	1	2	1	3
312	1	40	2	1	1	5	1	4	58	2	1	37	5	2300	2	5	106	18	1	12	999	1	2	2	2	2	1	2	2	1	1	1	1	0	1	0	0	0	0	0	0	1	2	1	1	2	2	2	2
1647	1	32	2	1	1	4	1	5	67	1	1	38	5	7.6	1	5	115	40	2	18	6	1	2	2	2	2	2	2	2	3	1	1	1	1	1	1	1	0	1	1	1	2	1	3	2	3	4	3	1
1000	1	40	2	1	1	4	1	3	40	1	1	39	4	6.6	1	5	108	20	1	15	6	1	2	2	2	2	2	1	1	1	1	1	1	0	1	0	0	0	0	0	0	1	4	1	4	1	2	1	2
272	1	38	2	1	1	4	1	5	69	1	1	42	5	4000	2	1	123	21.1	5	12	6	1	2	2	2	2	2	2	2	1	3	3	1	0	1	0	0	0	0	0	0	2	3	1	1	3	3	1	2
1289	1	32	1	1	2	4	1	4	51	2	1	39	0	6060	1	1	100	15.5	1	12	999	1	2	2	2	2	2	1	1	1	1	1	1	1	1	1	0	0	1	1	0	1	1	1	1	1	1	1	1
547	1	29	2	1	1	3	1	3	43	2	1	41	0	7	1	1	98	16	1	12	6	1	2	2	2	2	2	1	1	1	1	1	1	0	1	0	0	0	0	0	0	1	2	1	1	4	4	1	1
758	1	31	2	1	1	3	1	3	47	2	1	42	2	2936	1	3	97	15	5	12	5	2	2	2	2	2	2	1	1	1	1	1	1	0	1	0	0	0	0	1	0	1	2	1	1	2	4	1	1
664	1	33	2	2	1	4	1	3	47	2	1	39	0	3050	1	1	104	15	1	22	5	1	2	2	2	2	2	2	1	1	1	1	1	0	1	0	0	0	0	0	0	2	4	1	1	1	3	1	2
1251	1	33	2	1	1	4	1	5	62	1	1	99	99	6.6	1	1	117.7	21	1	2	1	1	2	2	2	2	2	1	1	1	1	1	1	0	1	0	0	0	0	0	0	2	2	1	2	2	2	2	2
1092	1	44	2	1	1	4	1	4	59	2	1	38	5	3550	2	5	118	24	1	13	4	1	2	2	2	2	2	2	1	2	1	1	1	0	1	1	0	0	0	0	0	2	1	1	1	1	4	1	4
1075	1	33	1	1	2	4	1	4	53	1	1	99	99	1200	1	4	110	17	1	4	4	1	2	2	2	2	2	1	3	1	1	1	1	0	1	1	0	0	1	1	0	1	2	2	2	2	1	2	1
1604	1	40	2	1	1	4	1	4	56	2	1	38	3	3000	2	5	98	14	1	20	6	1	2	2	2	2	2	1	1	1	1	1	1	0	1	1	0	0	0	0	0	2	2	2	2	3	3	2	1
628	1	40	1	1	2	5	1	5	62	2	1	39	4	3500	1	5	120	21	5	18	15	1	2	2	2	2	2	1	1	1	1	1	1	0	1	0	0	0	1	1	0	3	3	1	3	2	3	2	2
781	1	40	2	2	1	4	1	3	46	1	1	37	5	3540	2	1	107	20.5	5	3	6	1	2	2	2	2	2	1	1	1	1	1	1	1	1	1	0	0	0	0	0	1	2	1	1	1	1	1	1
1759	1	40	1	1	2	5	1	6	77	2	1	39	3	3600	1	5	130	36	1	13	6	1	2	2	2	2	2	1	2	2	1	1	1	1	1	0	0	0	0	1	0	1	2	1	2	2	2	2	1
959	1	30	2	1	1	4	1	3	45	2	1	43	1	3750	2	1	102	15	1	30	5	1	2	2	2	2	2	1	1	1	1	1	1	0	1	0	0	0	0	0	0	1	2	1	3	1	3	1	2
439	1	34	2	1	1	4	1	5	67	2	1	39	5	3300g	2	1	113	16	1	999	6	1	2	2	2	2	2	1	1	1	1	1	1	0	1	0	0	0	0	0	0	2	2	1	2	1	1	1	1
689	1	36	1	1	2	5	1	4	58	2	1	99	99	6400	2	1	108	15	1	18	18	1	2	2	2	2	2	1	1	1	1	1	1	0	1	0	0	0	0	0	0	1	2	1	1	4	4	1	1
47	1	32	2	1	1	4	1	4	49	2	1	39	4	690	1	1	101	33	1	22	7	1	2	1	2	1	2	1	1	1	1	1	1	0	1	0	0	0	0	0	0	1	3	1	2	2	4	2	1
638	1	31	2	2	1	4	1	5	68	1	1	41	7	3770	1	1	122	35	1	14	999	2	2	2	2	2	2	1	1	1	1	1	1	0	1	0	0	0	0	0	0	1	2	1	1	4	1	1	1
1734	1	31	2	1	1	4	1	6	77	1	2	36	2	2500	1	1	118	43	2	8	8	1	2	2	2	2	2	1	1	1	1	1	1	0	1	1	0	0	0	0	0	2	1	2	1	3	2	2	1
1032	1	37	2	1	1	4	3	3	46	1	1	40	6	4600	2	1	110	22	1	8	6	1	2	2	2	2	2	1	1	1	1	1	1	0	1	1	0	0	0	0	0	2	2	2	1	2	2	2	1
1164	1	42	2	1	1	5	1	4	50	2	1	99	99	8000	1	2	110	15	1	12	6	1	2	2	2	2	2	1	1	1	1	1	1	0	1	0	0	0	0	0	0	1	3	1	1	2	2	2	1
250	1	29	2	1	1	5	1	4	59	2	1	36	5	1570	1	1	116	16.5	5	11	999	1	2	2	2	2	2	1	1	1	1	1	1	0	1	0	0	0	0	0	0	1	4	1	1	1	1	1	1
83	1	41	1	1	2	5	1	5	66	1	1	99	99	3960	1	5	120	20	1	999	999	1	2	2	2	2	2	1	2	1	1	1	1	0	1	0	0	0	0	0	0	2	1	2	1	2	2	2	1
1688	1	34	1	1	2	2	1	4	53	2	1	99	99	3180	1	5	90	14	1	15	6	2	2	2	2	2	2	1	1	1	1	1	1	0	1	0	0	0	0	0	0	1	1	1	1	1	1	2	1
1073	1	37	2	1	1	4	1	4	55	1	1	99	99	2750	2	1	110	18	5	12	8	1	2	2	2	2	2	1	2	2	1	1	1	0	1	0	0	0	0	0	0	2	2	2	3	1	2	2	1
1719	1	34	2	1	1	3	1	5	71	2	1	37	2	2950	2	5	118	22.5	1	19	7	1	2	2	2	2	2	2	2	1	1	1	1	0	1	0	0	0	0	0	0	1	1	1	3	1	1	1	1
1495	1	29	2	1	1	4	1	4	49	2	1	42	3	3900	2	1	107	18	1	12	6	1	2	1	2	2	2	1	3	3	2	2	1	1	1	1	0	0	1	1	1	3	1	2	3	2	2	2	2
1517	1	37	2	1	1	3	1	6	75	1	1	41	3	3400	2	1	120	20	1	1	7	2	2	2	2	2	2	1	1	1	1	1	1	1	1	1	0	0	0	1	0	2	3	2	2	2	3	1	1
1396	1	32	2	1	1	4	1	4	50	1	1	38	2	3400	2	1	100	17.5	5	12	6	1	2	1	2	2	2	3	1	1	1	1	1	0	1	0	0	0	0	0	0	2	2	2	2	2	3	1	2
1085	1	33	2	1	1	4	1	5	65	2	1	39	7	4580	1	1	120	21	1	14	5	1	2	2	2	2	2	1	1	1	1	1	1	0	1	0	0	0	0	0	0	2	3	2	1	1	1	2	1
1599	1	31	2	1	1	4	1	6	75	2	1	40	2	3480	1	1	118	18	4	2	6	1	2	2	2	2	2	1	1	1	1	1	1	0	1	0	0	0	0	0	0	2	2	2	3	2	1	4	2
1487	1	35	2	1	1	4	1	4	50	2	1	40	4	3.8kg	1	1	107	32	1	17	5	1	2	2	2	2	2	1	1	1	1	1	1	0	1	1	0	0	0	0	0	1	4	1	2	1	2	1	2
140	1	32	1	1	2	4	1	3	36	2	1	40	3	3662	1	4	95	13	2	8	5	1	2	2	2	2	2	1	1	1	1	1	1	0	1	1	0	0	0	1	0	1	2	1	1	2	2	1	1
729	1	38	2	1	1	4	1	4	55	1	1	37	2	1380	1	5	110	19	5	12	4	2	2	2	2	2	2	1	1	2	1	1	1	0	1	1	0	0	0	1	0	2	1	1	1	2	4	2	1
1059	1	33	2	2	1	4	1	4	51	2	1	37	0	6800	2	1	107	21.5	1	28	5	1	1	2	2	2	2	3	3	3	1	3	3	1	1	1	0	1	0	1	1	1	4	1	1	4	4	1	3
1319	1	38	2	1	1	4	1	4	56	1	1	38	2	3550	1	5	109	18.5	1	18	6	2	2	2	2	2	2	1	1	1	1	1	1	0	1	1	0	0	0	1	0	1	1	1	2	3	2	1	1
57	1	39	2	1	1	4	3	5	64	1	2	36	5	3590	2	5	115	26.7	2	32	4	1	2	2	2	2	2	3	2	3	1	1	1	0	0	1	0	0	0	0	0	2	3	2	2	3	3	1	3
1680	1	36	2	1	1	4	1	5	60	2	1	38	16	6.08	1	1	117	20	1	13	7	1	2	2	2	2	2	1	1	2	1	1	1	0	1	0	0	0	0	1	0	2	3	2	3	2	2	1	1
712	1	36	2	1	1	4	1	3	46	2	1	37	3	2200	2	5	103	16.5	5	3	9	1	2	2	2	2	2	3	1	1	1	1	1	0	1	0	0	0	0	1	0	1	3	1	4	1	1	1	2
565	1	27	1	1	2	4	1	3	46	1	1	99	99	3060	1	1	100	17.5	1	15	6	1	2	2	2	2	2	2	1	2	1	1	1	1	1	1	0	0	0	1	0	2	3	1	3	2	1	1	2
1781	1	40	2	1	1	4	1	4	48	1	1	39	4	5940	1	1	105	15	2	36	13	1	2	2	2	2	2	1	1	1	1	1	1	1	1	1	0	1	1	1	0	2	4	1	2	3	3	1	1
158	1	44	2	1	1	4	1	4	59	2	1	38	0	3150	2	5	112	18	5	24	6	1	2	2	2	2	2	1	1	1	1	1	1	0	0	0	0	0	0	1	0	1	2	1	1	3	4	2	1
1114	1	38	1	1	2	4	1	4	50	1	1	38	5	3750	2	5	115	20	1	6	6	1	2	2	2	2	2	1	1	1	1	1	1	0	1	1	0	0	0	0	0	1	1	1	2	2	2	1	1
575	1	47	2	1	1	2	1	5	63	2	1	99	99	4000	2	5	110	23	3	999	6	1	2	2	2	2	2	1	1	1	1	1	1	0	1	1	0	0	0	1	0	1	2	1	2	2	4	1	1
560	1	39	2	1	1	4	1	5	67	1	1	40	0	6800	1	5	110	32	5	12	2	1	2	2	2	2	2	1	1	1	1	1	1	0	1	0	0	1	0	0	0	1	2	1	2	2	2	1	1
586	1	33	1	1	2	3	1	4	51	2	2	36	3	300	2	4	120	19.3	1	10	7	1	2	2	2	2	2	2	3	2	1	1	1	1	1	1	0	0	0	1	0	3	4	1	1	2	4	2	1
625	1	33	2	1	1	4	1	5	67	1	1	37	2	5.2 Jin	2	1	117	18	1	22	999	1	2	2	2	2	2	1	1	1	1	1	1	0	1	0	0	0	0	0	0	1	1	1	2	1	1	2	1
1625	1	35	2	1	1	4	1	4	54	2	1	99	99	3700	1	1	105	17	1	13	5	1	2	1	2	2	2	2	3	3	1	1	1	0	1	1	0	0	0	0	0	1	1	1	1	1	1	1	1
421	1	34	2	1	1	4	1	3	47	2	1	40	5	3.8kg	1	1	107	31	1	17	6	1	2	2	2	2	2	3	3	3	3	3	3	1	1	1	0	0	0	1	0	2	4	1	2	1	3	1	2
1232	1	26	2	1	1	3	1	4	56	1	1	38	0	3200	1	1	112	37	2	6	6	1	2	2	2	2	1	1	2	1	1	1	1	0	1	1	0	0	0	1	0	1	1	1	1	4	4	1	2
523	1	30	2	2	1	4	1	3	41	1	1	39	4	3500	3	4	108	17	1	12	6	1	2	2	2	2	2	1	1	1	1	1	1	0	1	1	0	0	0	0	0	1	4	1	1	1	1	1	1
376	1	37	1	1	2	4	1	3	41	2	1	39	5	3650	2	5	105	16.5	1	12	10	1	2	2	2	2	2	1	1	1	1	1	1	0	1	0	0	0	0	0	0	1	1	1	1	1	1	1	1
1223	1	34	2	1	1	4	1	5	61	2	1	39	5	3550	1	1	117	20	1	14	6	1	2	2	2	2	2	1	1	1	1	1	1	0	1	1	0	0	0	1	0	1	1	1	2	1	1	1	4
1381	1	33	2	1	1	4	1	5	66	1	1	39	3	3550	1	5	115	21	2	6	5	1	2	2	2	2	2	1	1	2	1	1	1	0	1	1	0	0	0	0	0	1	3	1	1	1	4	1	1
1147	1	38	2	1	1	4	1	4	50	1	1	99	99	3780	1	5	116	21	1	24	6	1	2	2	2	2	2	1	1	1	1	1	1	0	1	1	0	0	0	1	0	1	4	1	1	1	2	1	1
118	1	40	2	1	1	4	1	5	62	1	1	40	7	3650	1	5	115	20	2	17	6	1	2	2	2	2	2	1	1	1	1	1	1	0	0	1	0	0	0	0	0	1	2	1	1	2	2	1	1
1299	1	33	2	2	1	4	1	5	63	1	1	39	1	3100	2	1	115	19.5	2	999	6	1	2	2	2	2	2	1	1	1	1	1	1	0	1	0	0	0	0	0	0	1	1	1	1	1	1	1	1
1134	1	38	1	1	2	4	1	4	48	1	2	41	1	3700	2	5	106	17	1	24	6	1	2	2	2	2	2	1	1	3	1	1	1	1	1	0	0	0	0	1	0	3	2	2	2	2	2	1	1
837	1	43	2	1	1	4	1	5	60	1	1	39	99	3700g	2	5	120	17.5	1	13	5	1	2	2	2	2	2	1	1	1	1	1	1	0	0	1	0	0	0	0	0	1	4	1	1	4	4	1	1
1031	1	30	2	2	1	4	1	3	39	2	1	39	3	3000g	2	5	100	22	5	4	6	1	1	2	2	2	2	1	2	3	1	1	1	0	1	1	0	1	0	1	0	3	3	3	4	3	4	4	3
1030	1	34	2	1	1	4	1	5	61	1	1	40	5	3250	1	1	114	16	1	10	5	2	2	2	2	2	2	1	1	1	1	1	1	0	1	0	0	0	0	0	0	2	1	2	2	2	2	1	1
1127	1	31	2	1	1	4	1	5	63	2	1	39	0	3230	2	1	111	30	5	10	5	1	2	2	2	2	2	1	1	1	1	1	1	0	1	0	0	0	0	0	0	1	1	1	1	2	1	2	4
1027	1	36	2	1	1	5	1	4	52	2	1	40	99	3530	1	5	102	15	1	22	4	1	2	2	2	2	2	1	1	1	1	1	1	0	1	0	0	0	0	0	0	1	2	1	1	2	2	1	2
1434	1	29	2	1	1	3	1	3	44	2	1	41	0	7300	1	5	97	34	5	11	5	1	2	2	2	2	2	1	1	1	1	1	1	0	1	1	0	1	0	1	0	1	1	1	1	3	3	2	1
1026	1	35	2	1	1	4	1	5	71	2	1	99	0	6800	2	1	116	20	5	999	6	1	2	2	2	2	2	2	1	1	1	1	1	0	1	1	0	0	0	0	0	2	2	2	1	2	2	2	3
1476	1	27	2	1	1	2	1	6	78	2	1	40	1	3500g	1	1	124	43	1	24	10	2	2	2	2	2	2	2	1	1	1	1	1	0	1	1	0	0	0	1	0	2	4	2	3	3	4	1	3
749	1	37	2	1	1	4	1	5	61	2	1	40	99	2160	1	1	105	17.5	3	999	999	1	2	2	2	2	2	1	1	1	1	1	1	0	0	1	0	0	0	0	0	1	2	1	1	2	3	1	1
1637	1	36	2	1	1	3	1	5	66	2	1	40	1	2900	2	5	116	28.6	3	16	5	1	2	2	2	2	2	3	2	2	1	1	1	0	1	1	0	0	0	0	0	2	2	2	2	2	3	2	3
1755	1	46	2	1	1	4	2	5	70	2	1	37	4	3950	2	1	120	20	1	36	6	1	2	2	2	2	2	2	3	3	1	1	1	0	1	1	0	1	0	0	0	3	1	2	3	2	3	1	3
1425	1	34	2	1	1	5	1	3	41	1	1	40	1	3400g	2	1	106	18	1	18	6	1	2	2	2	2	2	1	2	2	1	1	1	0	1	0	0	0	0	1	0	2	3	1	1	2	2	1	1
160	1	35	1	1	2	4	1	3	46	2	1	40	6	5800	1	1	92	14	1	20	6	1	2	2	2	2	2	1	1	1	1	1	1	1	1	1	1	1	1	1	1	1	4	1	1	4	4	1	1
1585	1	34	2	1	1	2	1	5	71	1	1	99	99	4000g	2	5	120	24	1	10	6	2	2	1	2	2	2	1	1	2	1	1	1	0	0	1	0	0	0	0	0	1	3	2	2	1	4	2	1
630	1	37	2	1	1	5	1	5	61	2	1	40	1	5000	2	5	110	15	2	8	6	1	2	2	2	2	2	1	1	1	1	1	1	0	1	0	0	0	0	0	0	1	1	1	1	2	1	2	2
1017	1	31	2	1	1	4	1	3	38	2	1	40	0	3.5	2	3	154	52	2	12	6	1	2	2	2	2	2	1	1	1	1	1	1	0	1	1	0	0	0	0	0	2	1	2	1	1	3	1	1
1469	1	39	2	1	1	4	1	5	64	1	2	36	5	3600	2	1	120	31	5	6	6	2	2	2	2	2	2	1	1	1	1	1	1	0	1	0	0	0	0	0	0	1	2	1	2	2	4	1	1
1678	1	39	2	1	1	1	1	4	52	2	1	37	0	3.4	2	5	1.18	26	1	20	6	2	2	2	2	2	2	1	1	1	1	1	1	0	0	1	0	0	0	0	0	2	2	1	3	3	4	1	1
1689	1	42	2	1	1	4	1	5	70	2	1	99	99	99	1	5	120	30	1	999	999	1	2	2	2	2	2	1	1	1	1	1	1	0	1	0	0	0	0	1	0	2	2	1	1	4	4	1	1
747	1	35	2	1	1	4	1	4	56	1	1	38	1	4	1	1	105	32	2	11	6	1	2	2	2	2	2	1	1	1	1	1	1	0	1	1	0	0	0	0	0	2	4	2	2	2	3	1	1
220	1	38	2	2	1	5	1	5	71	2	1	40	1	3740	1	5	126	23	5	6	6	1	2	2	2	2	2	2	2	1	1	1	1	0	1	1	0	0	0	0	0	2	2	1	2	1	2	2	1
716	1	34	2	1	1	4	1	4	51	1	1	38	4	3090	2	1	112	20	1	15	6	1	2	2	2	2	2	1	1	3	1	1	1	0	1	1	0	1	0	1	0	1	1	1	1	1	4	1	1
1774	1	37	2	1	1	4	1	5	63	1	1	39	1	3770	1	5	115	40	1	24	999	1	2	2	2	2	2	1	1	1	1	1	1	0	1	1	0	0	0	0	0	2	3	1	2	2	3	1	1
1008	1	32	1	2	2	4	1	3	40	2	1	99	99	3200	1	1	106	17.5	1	12	999	1	2	2	2	2	2	1	1	1	1	1	1	1	1	0	0	1	0	0	0	1	1	1	2	1	4	1	2
1307	1	32	2	1	1	4	1	5	61	1	1	40	5	4080	1	5	111	20	1	26	6	2	1	2	2	2	1	1	3	3	1	1	1	0	1	1	0	1	0	0	0	1	1	1	1	1	1	1	1
310	1	31	2	1	1	4	1	5	71	1	1	39	5	3560g	1	1	122	20.5	4	1	6	1	2	2	2	2	2	1	1	1	1	1	1	0	1	0	0	0	0	0	0	1	4	1	2	4	4	2	2
1489	1	35	2	1	1	3	1	3	45	2	1	38	1	2800	2	5	100	15	1	12	7	2	2	2	2	2	2	1	1	1	1	1	1	0	1	0	0	0	0	0	0	1	2	1	1	2	4	1	1
675	1	32	2	1	1	3	1	5	63	1	1	99	99	8 Jin	2	5	115	40	5	999	999	2	2	2	2	2	2	1	1	1	1	1	1	1	1	1	0	1	1	1	0	1	1	4	4	4	4	1	4
688	1	41	2	1	1	4	1	5	69	1	1	39	6	3510	1	5	114	20	1	12	6	1	2	2	2	2	2	1	1	1	1	1	1	0	1	1	0	0	0	0	0	1	1	1	1	1	1	1	2
595	1	34	1	1	2	4	1	5	66	1	1	99	99	3800	1	5	106	28	2	14	10	2	2	2	2	2	2	3	3	3	3	3	3	0	0	1	1	0	1	1	1	4	1	4	4	1	1	4	4
794	1	37	2	2	1	4	1	4	48	2	1	38	6	2940	1	1	109	17.4	1	26	6	1	2	2	2	2	2	1	1	1	1	1	1	1	1	1	0	0	0	1	0	2	3	2	2	4	4	1	3
1413	1	42	1	1	2	4	1	4	50	1	1	41	2	8.25	2	4	95	15	1	15	6	1	2	2	2	2	2	1	1	1	1	1	1	0	0	1	0	0	0	1	0	1	3	1	1	4	4	1	1
998	1	39	2	1	1	4	1	5	60	1	1	38	1	3000	1	5	110	19	1	23	6	1	2	2	2	2	2	1	2	3	1	1	1	0	1	0	0	0	0	0	0	2	2	2	2	1	1	1	4
521	1	31	2	1	1	3	1	3	44	1	1	41	3	7	1	1	104	16	1	30	6	1	2	2	2	2	2	3	2	2	2	1	1	0	1	0	0	0	0	0	0	2	2	1	1	4	2	1	1
471	1	30	2	1	1	3	1	5	64	2	2	33	0	2200	1	1	123	33	4	999	999	1	2	2	2	2	2	1	1	1	1	1	1	0	1	1	0	0	0	0	0	1	4	1	2	4	4	1	1
730	1	38	1	1	2	4	1	3	47	2	2	99	99	5000	2	3	102	33	3	999	12	1	2	2	2	2	2	3	1	2	1	1	1	0	1	1	0	0	0	1	0	2	2	1	2	2	2	1	2
1122	1	36	2	1	1	4	1	4	52	2	1	9	4	3000	1	1	106	16	5	8	6	1	2	2	2	2	2	1	1	1	1	1	1	1	1	0	0	0	0	1	0	1	2	1	3	2	2	3	3
1509	1	35	2	1	1	3	1	6	78	2	1	39	2	2830	2	1	120	20	1	20	8	2	2	2	2	2	2	1	1	1	1	1	1	0	0	1	0	0	0	0	0	1	1	1	1	1	4	2	1
94	1	32	2	1	1	4	1	6	72	2	1	39	6	3700	1	5	120	25	1	14	6	1	2	2	2	2	2	1	1	1	1	1	1	0	1	0	0	0	0	0	0	2	1	2	3	1	3	1	3
594	1	37	1	1	2	4	1	4	49	2	1	40	20	4010	2	1	106	18	1	30	7	1	2	1	2	2	2	1	2	1	1	1	1	0	1	1	0	0	0	0	0	2	3	1	3	2	2	1	1
1357	1	31	2	1	1	4	1	4	51	1	1	40	0	4000	1	1	110	36	1	999	999	1	2	2	2	2	2	1	1	1	1	1	1	0	1	1	0	0	0	0	0	2	2	2	1	1	3	1	2
1024	1	35	2	1	1	4	1	4	54	1	1	38	5	3500	2	3	106	17	5	7	5	2	2	2	2	2	2	1	1	1	1	1	1	0	1	1	0	0	0	0	0	2	2	1	1	2	3	1	3
987	1	29	2	1	1	4	1	4	55	1	1	40	0	3690	1	5	116	21	1	20	6	1	2	2	2	2	2	2	1	1	1	1	1	1	1	1	0	0	1	1	0	1	4	1	1	1	1	1	2
572	1	29	2	2	1	4	1	3	38	2	1	28	10	7.36	2	1	100	13	5	18	12	1	2	2	2	2	2	1	1	1	1	1	1	1	1	1	0	1	1	1	1	1	3	2	2	3	4	2	2
78	1	36	2	1	1	5	1	3	40	1	1	41	0	3850	1	1	102	14.7	2	13	6	1	2	2	2	2	2	2	1	2	1	1	1	0	0	1	0	0	0	0	0	2	1	1	3	2	2	1	1
1778	1	44	2	1	1	3	1	4	58	1	1	42	2	6.8 Jin	1	1	112	24	1	16	6	1	2	2	2	2	2	1	1	1	1	1	1	0	0	0	0	0	0	1	0	1	1	1	1	1	4	1	1
779	1	32	2	1	1	3	1	3	45	2	1	39	6	3800	1	5	100	31	5	2	6	2	2	2	2	2	2	1	1	1	1	1	1	0	0	1	0	0	0	0	0	2	3	1	1	4	4	2	3
125	1	39	2	1	1	4	1	6	73	1	1	39	1	3500	1	5	127	26	3	6	6	1	2	2	2	2	2	1	1	1	1	1	1	0	1	0	0	0	0	0	0	1	3	1	3	1	4	1	2
859	1	38	2	1	1	4	1	6	76	2	1	39	5	3240	1	5	120	19.5	1	13	16	1	2	2	2	2	2	1	1	1	1	1	1	0	1	0	0	0	0	1	0	2	3	2	1	1	1	1	1
1245	1	33	2	1	1	4	1	4	56	1	1	39	2	3710	1	1	115	40	1	14	6	1	2	2	2	2	2	1	1	1	1	1	1	0	1	0	0	0	0	0	0	1	3	1	2	3	4	2	1
1138	1	44	1	1	2	4	1	4	53	2	1	38	2	2950	1	5	112	18.5	2	14	6	1	2	2	2	2	2	2	2	1	1	1	1	0	1	0	0	0	0	1	0	1	2	1	2	1	1	1	1
260	1	38	2	1	1	4	1	4	54	1	1	99	99	3980	2	5	110	20	5	8	10	1	2	2	2	2	2	1	1	1	1	1	1	0	1	1	0	0	0	1	0	1	4	1	1	4	4	1	1
1726	1	29	2	1	1	4	1	5	66	1	1	9	9	6400g	2	1	118	24	2	18	999	1	2	2	2	2	2	1	1	1	1	1	1	0	1	0	0	0	0	0	0	2	2	2	2	2	2	2	3
976	1	35	2	1	1	4	1	4	53	1	1	39	5	3680	2	5	100	34	2	8	7	1	2	2	2	2	2	1	1	1	1	1	1	0	1	0	0	0	0	0	0	3	3	2	4	3	2	1	2
1775	1	39	2	2	1	4	1	3	43	1	1	39	99	7 Jin	1	1	105	17	1	20	999	1	2	2	2	2	2	1	1	1	1	1	1	0	1	1	0	0	0	0	0	1	1	1	1	1	1	1	1
87	1	35	2	1	1	4	1	6	73	1	1	39	5	3410	1	4	119	45	1	1	6	1	2	1	2	2	2	1	1	1	1	1	1	0	1	1	1	1	1	1	0	2	1	2	3	1	4	1	1
1429	1	31	1	1	2	4	1	3	40	1	2	36	7	2940	1	1	105	17	1	36	999	1	2	2	2	2	2	1	1	1	1	1	1	0	1	1	0	0	0	0	0	1	4	1	1	4	4	1	1
824	1	33	2	1	1	4	1	5	66	2	1	40	2	7850	2	5	120	24.6	1	12	6	1	2	2	2	2	2	2	2	2	1	1	1	0	1	0	0	0	0	0	0	1	2	1	2	2	1	1	1
1339	1	32	2	1	1	5	1	3	45	1	1	39	0	3700	1	1	102	16.1	1	12	6	1	2	2	2	2	2	1	1	1	1	1	1	0	1	0	0	0	0	0	0	1	2	1	1	1	1	3	1
410	1	35	1	1	2	4	1	4	51	2	1	41	1	3930	1	5	108	17	1	24	8	1	2	2	2	2	2	1	1	1	1	1	1	0	1	0	0	0	0	0	0	1	2	1	1	2	2	1	1
1721	1	37	2	1	1	4	1	5	69	1	1	37	4	3340g	1	1	120	20	1	17	6	1	2	2	2	2	1	2	1	1	1	1	1	0	1	1	0	0	0	1	0	2	3	1	1	2	3	1	2
1615	1	32	2	1	1	3	1	4	56	2	1	40	0	14800	1	1	104	20	1	13	8	1	2	2	2	2	2	1	1	1	1	1	1	0	1	0	0	0	0	0	0	1	1	1	2	1	1	1	1
236	1	36	2	1	1	4	1	5	68	1	1	41	1	4450	2	1	121	22.2	5	14	6	1	2	2	2	2	2	1	1	1	1	1	1	0	1	0	0	0	0	0	0	1	3	1	1	2	2	1	1
902	1	33	2	1	1	4	1	5	71	2	1	40	8	3750	1	1	124	21	1	24	6	1	2	2	2	2	2	1	1	1	1	1	1	0	1	0	0	0	0	0	0	1	4	1	3	1	1	1	1
1567	1	33	2	1	1	4	1	5	61	1	1	36	5	3000	1	1	120	21.5	2	14	8	2	2	2	2	2	2	1	1	1	1	1	1	0	1	1	0	0	0	0	0	2	1	1	2	3	4	1	2
964	1	36	2	1	1	5	1	6	77	1	1	40	3	3450g	1	5	123	24	1	22	6	1	2	2	2	2	2	1	1	1	1	1	1	0	1	1	0	0	0	1	0	2	3	1	2	2	2	1	2
788	1	37	2	1	1	4	1	5	60	2	1	39	1	3600	2	5	115	17	1	24	7	1	2	2	2	2	2	2	1	2	1	1	1	0	1	0	0	0	0	0	0	2	3	1	1	2	2	1	1
951	1	27	2	1	1	4	1	3	44	2	1	41	1	3190	1	1	103	16.5	1	40	6	1	2	2	2	2	2	1	2	2	1	1	1	0	1	1	0	0	0	1	0	2	2	2	1	3	2	3	2
856	1	32	2	1	1	4	1	3	45	1	1	39	3	6.8 Jin	1	1	108	19.5	1	12	6	1	2	2	2	2	2	1	2	1	1	1	1	0	1	1	0	0	0	1	0	1	2	1	2	2	2	1	1
375	1	32	2	1	1	4	1	4	58	1	1	99	99	4350	2	1	125	23	5	24	8	1	2	2	2	2	2	1	1	1	1	1	1	1	1	0	0	0	0	0	0	1	4	1	1	1	1	1	1
313	1	33	2	2	1	4	1	5	64	1	1	40	5	2800	2	1	114	17.5	1	20	6	1	2	2	2	2	2	1	1	1	1	1	1	0	0	1	0	0	0	0	0	1	4	2	4	2	4	1	3
1460	1	25	2	1	1	2	1	4	53	2	1	99	99	3350	1	5	108	17	4	0	6	2	2	2	2	2	2	1	1	1	1	1	1	0	1	0	0	0	0	0	0	2	3	2	2	2	3	1	1
190	1	31	2	1	1	4	1	3	40	1	1	99	99	3020	2	1	98	14	1	11	6	1	2	2	2	2	2	2	1	2	1	1	1	1	1	1	0	1	1	1	0	2	2	3	1	2	2	1	2
929	1	37	2	2	1	4	1	4	54	1	1	39	1	2650	1	1	121	21	5	3	6	1	2	2	2	2	2	1	1	2	1	1	1	0	1	1	0	0	0	1	0	2	3	1	2	2	3	1	1
1273	1	29	2	1	1	4	1	4	51	2	1	37	6	3300	1	1	102	15	4	10	5	1	2	1	2	2	2	1	1	1	1	1	1	1	1	1	0	1	0	0	0	1	4	1	1	1	1	1	2
210	1	35	2	1	1	4	1	3	42	1	1	40	6	3.980	1	5	52	15	1	999	6	1	2	2	2	2	2	1	1	1	1	1	1	0	1	0	0	0	0	0	0	1	4	1	1	1	1	1	1
953	1	33	2	1	1	4	1	3	46	1	1	38	5	3350	1	1	103	16	2	8	6	1	2	2	2	2	2	3	3	3	1	1	1	0	1	1	0	0	0	1	0	2	2	1	1	4	4	1	1
1471	1	33	2	1	1	4	1	3	39	2	1	40	4	3900	1	1	103	15	1	6	9	2	2	2	2	2	2	1	1	1	1	1	1	0	1	0	0	0	0	0	0	2	4	1	2	1	2	1	1
1317	1	40	2	1	1	4	1	4	56	1	1	41	2	3800g	2	1	112	20	3	1	5	1	1	2	2	1	1	3	2	3	3	3	3	1	1	1	0	0	0	1	0	2	2	2	2	2	4	1	1
950	1	42	2	2	1	4	1	4	51	1	1	38	5	2990	1	5	99	31	1	22	6	1	2	2	2	2	2	1	1	1	1	1	1	1	1	1	0	0	0	1	0	1	1	1	3	2	3	1	1
1569	1	32	2	1	1	4	1	6	72	1	1	41	6	3660	1	5	118	20	5	7	5	2	2	2	2	2	2	1	1	2	1	1	1	0	1	0	0	0	0	0	0	1	1	1	2	1	1	1	4
599	1	38	2	1	1	4	1	3	43	2	1	99	99	3500	2	5	100	12.6	1	999	999	1	2	2	2	2	2	1	1	1	1	1	1	0	1	1	0	0	0	1	0	1	1	2	3	2	1	1	3
1593	1	32	1	1	2	4	1	4	49	1	1	37	0	3400	2	3	105	17	1	24	6	1	2	2	2	2	2	2	1	2	1	1	1	0	1	1	0	0	1	1	0	1	1	1	1	1	1	1	1
1654	1	32	2	1	1	4	1	4	56	2	1	40	0	3250	2	1	110	17.5	2	12	6	1	2	2	2	2	2	1	1	1	1	1	1	1	1	1	0	0	0	0	0	1	1	1	1	1	4	1	1
728	1	33	1	1	2	4	1	3	36	2	1	38	2	2910	1	1	100	17	1	12	12	1	2	1	1	1	1	2	2	1	1	2	1	0	1	1	0	0	1	0	1	2	3	3	2	3	3	2	2
746	1	36	1	1	2	4	1	4	58	1	1	99	99	6700	1	1	115	19.5	1	12	999	1	2	2	2	2	2	1	1	1	1	1	1	1	1	1	0	0	0	1	0	2	2	1	1	1	1	1	1
561	1	40	2	1	1	3	1	4	58	2	1	99	99	6.5 Jin	1	5	111	39	1	999	6	1	2	2	2	2	2	1	2	1	1	1	1	0	1	0	0	1	0	1	0	1	3	1	2	3	4	1	1
329	1	40	2	1	1	4	1	3	45	1	1	99	99	4000	2	5	110	16	5	6	999	1	2	2	2	2	2	1	1	1	1	1	1	0	1	1	0	0	0	0	0	1	2	1	2	2	4	1	1
37	1	36	1	1	2	4	1	5	70	2	1	39	5	3100	2	1	118	27	1	13	996	1	2	2	2	2	2	2	1	2	1	1	1	0	1	0	0	0	0	0	0	2	1	1	2	1	1	1	1
1320	1	39	2	1	1	4	1	4	51	2	1	99	99	2921	1	1	106	16	1	999	999	1	2	2	2	2	2	1	1	1	1	1	1	1	1	1	0	0	0	0	0	1	2	1	1	1	4	1	2
1380	1	32	2	1	1	3	1	6	76	2	1	41	0	3300	1	1	120	22	1	12	6	1	2	1	2	2	2	3	3	3	3	3	3	0	1	1	0	0	0	1	0	2	3	1	2	2	4	1	1
1749	1	41	2	1	1	4	1	6	75	1	1	99	99	3600	2	5	115	19	1	10	6	1	2	2	2	2	2	1	1	1	1	1	1	1	1	1	1	1	1	1	1	2	3	1	3	1	2	1	1
645	1	38	2	1	1	4	1	6	72	1	1	99	99	3000	2	5	120	25	1	12	6	1	2	2	2	2	2	2	1	2	1	1	1	0	1	0	0	0	0	1	0	3	3	2	2	3	3	3	1
753	1	32	2	1	1	4	1	3	43	1	1	39	2	8800	2	1	112	48	5	6	8	1	2	2	2	2	2	1	1	1	1	1	1	0	1	1	0	0	0	1	0	2	1	1	2	2	4	1	1
916	1	40	2	1	1	4	1	4	51	2	1	39	6	50	1	1	105	14.8	1	13	19	1	2	2	2	2	2	1	2	2	1	1	1	0	1	0	0	0	0	0	0	2	3	1	2	2	2	1	1
703	1	35	2	1	1	4	1	3	42	1	1	39	2	4000	2	4	110	17.5	1	12	6	2	2	2	2	2	2	1	1	1	1	1	1	0	1	1	1	1	0	1	0	2	2	1	1	1	1	2	2
1254	1	37	2	1	1	4	1	4	50	2	1	41	2	3200g	1	1	106	17	4	18	9	1	2	2	2	2	2	2	1	1	1	1	1	0	1	0	0	0	0	0	0	1	1	1	2	1	1	1	1
1551	1	31	2	1	1	3	1	5	71	2	1	40	3	3500	1	1	120	23	1	9	6	1	2	2	2	2	2	1	1	1	1	1	1	0	1	0	0	0	0	0	0	1	1	1	1	1	4	1	1
879	1	36	2	1	1	4	1	3	47	2	1	40	1	4300	1	5	103	34	1	24	1	1	2	2	2	2	2	2	2	2	1	1	1	0	1	0	0	1	0	0	0	1	3	1	1	2	2	1	2
1612	1	30	2	1	1	4	1	3	43	2	1	39	0	2950	2	1	102	34	4	1	5	1	2	2	2	2	2	1	1	1	1	1	1	0	1	0	0	0	0	0	0	2	1	1	1	1	1	1	3
14	1	38	2	1	1	4	1	5	63	2	1	37	1	3000	2	5	113	19	1	30	8	1	2	2	2	2	2	1	1	1	2	1	1	0	1	0	0	0	0	0	0	1	1	1	1	1	3	1	1
1672	1	35	2	1	1	4	1	5	64	2	1	39	1	3550	1	1	108	17.7	1	15	6	1	2	2	2	2	2	1	1	1	1	1	1	0	1	0	0	0	0	0	0	1	2	1	1	1	1	1	1
767	1	45	2	1	1	4	1	4	48	1	1	39	0	3300g	1	5	115	19	2	18	6	1	2	2	2	2	2	1	1	1	2	1	1	1	1	1	0	0	0	1	0	1	2	1	1	2	4	1	2
1242	1	30	2	1	1	4	1	5	62	2	1	39	1	3600	1	1	115	37	1	18	8	1	2	2	2	2	1	1	1	1	1	1	1	1	1	0	0	0	0	0	0	1	2	1	2	2	4	1	1
620	1	36	2	1	1	4	1	5	64	2	1	40	3	3240	1	1	118	27	1	18	7	1	2	2	2	2	2	1	1	1	1	1	1	0	1	1	0	0	0	1	0	1	1	1	3	1	1	4	1
942	1	40	2	1	1	4	1	4	54	2	1	40	0	3750	2	1	106	38	1	10	6	1	2	2	2	2	2	1	1	1	1	1	1	1	1	1	1	0	0	1	0	1	2	1	1	1	3	1	2
771	1	35	1	1	2	5	1	3	44	1	1	99	99	6.3kg	1	1	100	16	1	99	99	1	2	2	2	2	2	1	1	1	1	1	1	0	1	0	0	0	0	0	0	2	3	2	3	2	2	1	1
291	1	34	2	1	1	4	1	5	71	2	1	37	2	4100	2	1	122	29	3	999	999	1	2	2	2	2	2	1	1	1	1	1	1	0	1	1	0	0	0	0	0	1	2	1	2	2	3	2	2
564	1	27	2	1	1	2	1	3	45	2	1	40	3	4180	1	5	105	20	1	11	6	1	2	2	2	2	2	1	1	1	1	1	1	1	1	1	0	0	0	0	0	2	4	1	1	2	4	1	2
1665	1	40	2	1	1	5	1	3	38	2	1	40	1	3800	1	1	101	30.2	1	20	10	1	2	2	2	2	2	1	1	1	1	1	1	0	0	1	0	0	0	0	0	1	2	1	2	2	1	1	1
968	1	41	2	1	1	4	1	3	44	2	1	38	1	3330	1	1	98	14.5	3	30	8	1	2	2	2	2	2	1	1	1	1	1	1	0	1	0	0	0	0	0	0	1	1	1	2	1	4	1	1
5	1	31	2	1	1	4	1	5	61	1	1	99	99	3600	2	1	105	29	1	36	6	1	2	2	2	2	1	1	1	1	1	1	1	0	0	1	0	0	0	1	0	2	2	1	1	2	2	1	1
1750	1	38	2	1	1	4	1	4	49	1	2	99	99	6.6	1	1	106	31	2	12	6	1	2	2	2	2	2	1	2	2	2	2	1	0	1	1	0	0	0	1	0	2	2	2	2	1	1	2	2
1547	1	27	2	1	1	4	3	3	42	2	1	38	0	2600	1	1	405	35	2	12	12	2	2	2	2	2	1	3	1	1	1	1	1	0	1	1	0	0	0	0	0	1	3	2	2	2	2	1	1
1746	1	31	2	1	1	4	1	4	58	1	1	99	99	3300	1	5	105	30	1	18	6	2	2	2	2	2	2	1	1	1	1	1	1	0	1	1	0	0	0	0	0	1	4	1	1	3	4	1	3
913	1	33	1	1	2	3	1	5	62	2	1	36	6	5.8 Jin	2	5	106	35	1	12	6	1	2	2	2	2	2	1	1	1	1	1	1	0	1	0	0	0	0	0	0	1	2	1	1	3	4	1	1
1546	1	32	2	1	1	5	1	5	64	1	1	40	99	3800	1	1	110	21	1	11	5	1	2	2	2	2	2	2	2	2	1	1	1	0	1	0	0	0	0	1	0	1	2	1	1	1	2	1	4
911	1	34	1	1	2	4	1	3	46	1	1	99	99	3300	1	5	110	16	1	999	999	1	2	2	2	2	2	1	2	1	1	1	1	1	1	1	0	0	0	1	0	1	1	2	2	1	1	1	2
164	1	36	2	1	1	5	1	6	72	1	1	99	99	50	1	3	110	17	1	999	5	2	2	2	2	1	2	1	1	1	1	1	1	1	0	1	0	1	1	0	1	1	4	1	1	4	4	1	1
298	1	36	1	1	2	5	1	5	63	2	1	99	99	3800	2	1	112	21	1	12	7	1	1	2	2	2	2	2	2	3	1	1	1	1	1	1	0	0	0	0	0	2	2	1	2	2	2	1	2
571	1	35	2	1	1	4	1	3	42	1	1	41	0	3100	1	5	103	28.1	1	14	6	1	2	2	2	2	2	1	2	1	1	1	1	0	1	0	0	0	0	0	0	1	1	1	3	1	2	1	1
113	1	38	2	1	1	4	1	5	67	2	2	36	4	2750	1	5	110	17.2	1	18	6	1	2	2	2	2	2	1	1	1	1	1	1	0	1	0	0	0	0	1	0	2	2	1	2	1	1	1	2
935	1	38	1	1	2	4	1	4	57	1	1	40	5	4450	2	1	113	21	3	7	8	2	2	2	2	2	2	1	1	1	1	1	1	0	1	0	0	0	0	0	0	2	2	1	3	2	2	1	1
1246	1	37	2	1	1	4	1	5	62	1	1	42	1	3900	1	1	108	18	5	7	6	1	2	2	2	2	2	1	1	1	1	2	1	1	1	1	1	0	0	0	0	1	2	1	2	2	2	1	1
897	1	39	2	1	1	4	1	5	64	2	1	99	99	3150	1	5	117	21	1	12	6	1	2	2	2	2	2	1	1	1	1	1	1	1	1	0	0	0	0	0	0	2	2	2	2	2	2	2	1
1379	1	33	2	1	1	4	1	3	44	2	1	38	2	2400	1	1	99	13.8	1	31	6	2	2	2	2	2	2	1	1	1	1	1	1	0	1	1	0	0	0	1	0	1	2	1	1	1	2	1	2
[truncated: 12 more columns]
